# Supplementary material for: Yin Yang-1 suppresses invasion and metastasis of pancreatic ductal adenocarcinoma by downregulating MMP10 in a MUC4/ErbB2/p38/MEF2C-dependent mechanism
Source: Mol Cancer. 2014 May 29;13:130. doi: 10.1186/1476-4598-13-130 (PMC4047260; doi:10.1186/1476-4598-13-130)
Supplement: Additional file 3: Table S3 — Differentially expressed genes between YY1 knockdown BXPC-3 cells and control cells. [file 1476-4598-13-130-S3.xls]

## Sheet: ControlvsYY1-RNAi.DiffGeneExpFi
Gene ID	log2 TPM ratio (YY1-RNAi/Control)	P-Value	FDR	Symbol	Annotation
2328	12.3847	2.93142e-14	1.17233e-12	FMO3	gi|50541961|ref|NP_001002294.1|/0/dimethylaniline monooxygenase [N-oxide-forming] 3 [Homo sapiens]
126	5.13713	5.00004e-07	8.37978e-06	ADH1C	gi|4501933|ref|NP_000660.1|/0/alcohol dehydrogenase 1C [Homo sapiens]
11166	5.01161	2.21912e-22	1.49761e-20	SOX21	gi|5902108|ref|NP_009015.1|/3.15434e-82/transcription factor SOX-21 [Homo sapiens]
2045	4.67995	1.22113e-05	0.000156839	EPHA7	gi|62088118|dbj|BAD92506.1|/0/ephrin receptor EphA7 variant [Homo sapiens]
3488	4.13636	1.57992e-40	2.46223e-38	IGFBP5	gi|10834982|ref|NP_000590.1|/2.27597e-151/insulin-like growth factor-binding protein 5 precursor [Homo sapiens]
94122	3.72207	1.46852e-13	5.56381e-12	SYTL5	gi|254039648|ref|NP_001156806.1|/0/synaptotagmin-like protein 5 isoform 2 [Homo sapiens]
1048	3.67126	1.22793e-213	3.71253e-210	CEACAM5	gi|98986445|ref|NP_004354.2|/0/carcinoembryonic antigen-related cell adhesion molecule 5 preproprotein [Homo sapiens]
6707	3.51877	2.10995e-69	7.08802e-67	SPRR3	gi|21702983|gb|AAM74559.1|/9.46492e-83/esophagin [Homo sapiens]
10507	3.49039	6.31878e-05	0.000688686	SEMA4D	gi|68533115|dbj|BAE06112.1|/0/SEMA4D variant protein [Homo sapiens]
3547	3.45041	5.58056e-20	3.34767e-18	IGSF1	gi|45505169|ref|NP_991402.1|/8.63688e-145/immunoglobulin superfamily member 1 isoform 2 [Homo sapiens]
1602	3.41349	8.37663e-07	1.33014e-05	DACH1	gi|259490234|ref|NP_004383.3|/1.09304e-163/dachshund homolog 1 isoform c [Homo sapiens]
3851	3.38522	3.59276e-123	3.62078e-120	KRT4	gi|109255249|ref|NP_002263.2|/0/keratin, type II cytoskeletal 4 [Homo sapiens]
2938	3.2404	3.98311e-15	1.72036e-13	GSTA1	gi|22091454|ref|NP_665683.1|/2.95237e-114/glutathione S-transferase A1 [Homo sapiens]
56923	3.03178	2.60854e-07	4.56933e-06	NMUR2	gi|170932505|ref|NP_064552.3|/0/neuromedin-U receptor 2 [Homo sapiens]
57139	2.99471	2.63108e-09	6.07238e-08	RGL3	gi|239582765|ref|NP_001155088.1|/0/ral guanine nucleotide dissociation stimulator-like 3 isoform 1 [Homo sapiens]
3248	2.93156	1.16067e-87	6.49849e-85	HPGD	gi|31542939|ref|NP_000851.2|/8.18915e-132/15-hydroxyprostaglandin dehydrogenase [NAD+] isoform 1 [Homo sapiens]
10202	2.76471	2.0652e-40	3.18568e-38	DHRS2	gi|5031737|ref|NP_005785.1|/7.22249e-146/dehydrogenase/reductase SDR family member 2 isoform 2 [Homo sapiens]
2306	2.64419	4.00921e-05	0.00045638	FOXD2	gi|134142824|ref|NP_004465.3|/8.40623e-63/forkhead box protein D2 [Homo sapiens]
3037	2.58608	6.31654e-31	6.82051e-29	HAS2	gi|4885391|ref|NP_005319.1|/0/hyaluronan synthase 2 [Homo sapiens]
55365	2.57681	8.54075e-07	1.35194e-05	TMEM176A	gi|119574475|gb|EAW54090.1|/2.01566e-107/hepatocellular carcinoma-associated antigen 112, isoform CRA_c [Homo sapiens]
744	2.57428	2.27437e-05	0.000275715	MPPED2	gi|62087906|dbj|BAD92400.1|/4.51798e-167/chromosome 11 open reading frame 8 variant [Homo sapiens]
5803	2.56842	2.80502e-07	4.89648e-06	PTPRZ1	gi|91208428|ref|NP_002842.2|/0/receptor-type tyrosine-protein phosphatase zeta precursor [Homo sapiens]
131	2.53732	4.14217e-56	1.07961e-53	ADH7	gi|71743840|ref|NP_000664.2|/0/alcohol dehydrogenase class 4 mu/sigma chain isoform 2 [Homo sapiens]
4680	2.49713	2.9025e-125	3.13408e-122	CEACAM6	gi|40255013|ref|NP_002474.3|/0/carcinoembryonic antigen-related cell adhesion molecule 6 precursor [Homo sapiens]
5308	2.46126	3.67025e-20	2.21933e-18	PITX2	gi|24234711|ref|NP_700476.1|/2.15647e-112/pituitary homeobox 2 isoform a [Homo sapiens]
5275	2.30024	2.49377e-51	5.46353e-49	SERPINB13	gi|8393956|ref|NP_036529.1|/0/serpin B13 [Homo sapiens]
8835	2.29932	4.17192e-17	1.99579e-15	SOCS2	gi|4507263|ref|NP_003868.1|/1.45853e-112/suppressor of cytokine signaling 2 [Homo sapiens]
55061	2.23524	1.80503e-06	2.69365e-05	SUSD4	gi|81295416|ref|NP_001032252.1|/7.45901e-156/sushi domain-containing protein 4 isoform b [Homo sapiens]
84722	2.15137	1.5435e-25	1.27503e-23	PSRC1	gi|52630338|ref|NP_001005290.1|/9.16075e-154/proline/serine-rich coiled-coil protein 1 isoform b [Homo sapiens]
125965	2.12506	3.83457e-10	1.00116e-08	COX6B2	gi|119592773|gb|EAW72367.1|/5.77532e-71/cytochrome c oxidase subunit VIb polypeptide 2 (testis), isoform CRA_a [Homo sapiens]
128876	2.07173	3.57284e-13	1.29833e-11	FAM83C	gi|152031601|sp|Q9BQN1.3|FA83C_HUMAN/0/RecName: Full=Protein FAM83C
4585	1.98184	1.7697e-52	4.05343e-50	MUC4	gi|257471027|ref|NP_060876.5|/0/mucin-4 isoform a [Homo sapiens]
130271	1.95337	7.36023e-17	3.45542e-15	PLEKHH2	gi|119620698|gb|EAX00293.1|/0/hCG2039966, isoform CRA_a [Homo sapiens]
8654	1.93643	3.72768e-10	9.76627e-09	PDE5A	gi|61744435|ref|NP_001074.2|/0/cGMP-specific 3',5'-cyclic phosphodiesterase isoform 1 [Homo sapiens]
23635	1.89847	1.95892e-30	2.04227e-28	SSBP2	gi|40787999|ref|NP_036578.2|/1.79397e-143/single-stranded DNA-binding protein 2 [Homo sapiens]
3426	1.89575	3.19155e-09	7.32119e-08	CFI	gi|1335054|emb|CAA68416.1|/0/unnamed protein product [Homo sapiens]
114899	1.82774	1.04149e-06	1.61811e-05	C1QTNF3	gi|13569919|ref|NP_112207.1|/1.0059e-108/complement C1q tumor necrosis factor-related protein 3 isoform a [Homo sapiens]
23604	1.80378	3.89792e-06	5.44593e-05	DAPK2	gi|14670383|ref|NP_055141.2|/0/death-associated protein kinase 2 [Homo sapiens]
56287	1.77658	9.30742e-08	1.7435e-06	GKN1	gi|94538357|ref|NP_062563.3|/4.40199e-82/gastrokine-1 precursor [Homo sapiens]
4208	1.7721	7.3389e-10	6.96453e-09	MEF2C	gi|301069384|ref|NP_001180278.1|/0/myocyte-specific enhancer factor 2C isoform 5 [Homo sapiens]
84793	1.76868	9.16355e-05	0.00095141	MGC12982	gi|119627272|gb|EAX06867.1|/8.40852e-19/hCG1780367, isoform CRA_a [Homo sapiens]
4319	1.75128	3.82874e-07	2.75451e-06	MMP10	gi|4505205|ref|NP_002416.1|/0/stromelysin-2 preproprotein [Homo sapiens]
54749	1.75051	3.30564e-10	8.7669e-09	EPDR1	gi|24475586|ref|NP_060019.1|/6.19882e-174/mammalian ependymin-related protein 1 precursor [Homo sapiens]
2312	1.74246	1.32386e-08	2.76421e-07	FLG	gi|60097902|ref|NP_002007.1|/0/filaggrin [Homo sapiens]
4133	1.69143	5.09695e-05	0.000569901	MAP2	gi|87578396|ref|NP_002365.3|/0/microtubule-associated protein 2 isoform 1 [Homo sapiens]
283120	1.68057	2.83605e-11	8.48963e-10	H19	gi|119622882|gb|EAX02477.1|/1.72687e-87/hCG1640777, isoform CRA_a [Homo sapiens]
27290	1.62374	1.03343e-16	4.80689e-15	SPINK4	gi|7657453|ref|NP_055286.1|/3.39082e-39/serine protease inhibitor Kazal-type 4 precursor [Homo sapiens]
8828	1.60868	3.37367e-10	8.90049e-09	NRP2	gi|41872572|ref|NP_958436.1|/0/neuropilin-2 isoform 3 precursor [Homo sapiens]
7851	1.59546	1.03493e-57	2.84454e-55	MALL	gi|13162283|ref|NP_005425.1|/8.4349e-77/MAL-like protein [Homo sapiens]
7869	1.57513	8.66619e-10	2.14063e-08	SEMA3B	gi|54607089|ref|NP_001005914.1|/0/semaphorin-3B isoform 2 precursor [Homo sapiens]
25878	1.57504	7.41743e-08	1.40866e-06	MXRA5	gi|139948432|ref|NP_056234.2|/0/matrix-remodeling-associated protein 5 precursor [Homo sapiens]
338645	1.52517	2.89983e-07	5.05031e-06	LUZP2	gi|62821790|ref|NP_001009909.2|/2.06318e-166/leucine zipper protein 2 precursor [Homo sapiens]
84904	1.51955	1.35329e-19	7.92933e-18	C9orf100	gi|90652857|ref|NP_116207.2|/4.93966e-175/vav-like protein C9orf100 [Homo sapiens]
54507	1.50842	1.19151e-05	0.000153164	ADAMTSL4	gi|56788359|ref|NP_079284.2|/0/ADAMTS-like protein 4 isoform 2 [Homo sapiens]
23028	1.50633	3.6739e-31	4.0539e-29	KDM1A	gi|3043726|dbj|BAA25527.1|/0/KIAA0601 protein [Homo sapiens]
126282	1.49265	1.71452e-10	4.67842e-09	TNFAIP8L1	gi|269846912|ref|NP_001161414.1|/4.42447e-62/tumor necrosis factor alpha-induced protein 8-like protein 1 [Homo sapiens]
388	1.49196	7.87704e-05	0.000834459	RHOB	gi|4757764|ref|NP_004031.1|/4.33314e-110/rho-related GTP-binding protein RhoB precursor [Homo sapiens]
4192	1.44609	4.83577e-55	1.23902e-52	MDK	gi|84311247|gb|ABC55426.1|/1.26343e-71/mutant truncated midkine B [Homo sapiens]
126969	1.43352	3.49939e-06	4.98119e-05	SLC44A3	gi|27693516|gb|AAH33858.2|/0/SLC44A3 protein [Homo sapiens]
89846	1.42342	6.9692e-07	1.12557e-05	FGD3	gi|134133248|ref|NP_001077005.1|/0/FYVE, RhoGEF and PH domain-containing protein 3 [Homo sapiens]
991	1.42151	1.8201e-22	1.23383e-20	CDC20	gi|118402582|ref|NP_001246.2|/0/cell division cycle protein 20 homolog [Homo sapiens]
8543	1.42068	6.13717e-74	2.50745e-71	LMO4	gi|5803072|ref|NP_006760.1|/7.96614e-97/LIM domain transcription factor LMO4 [Homo sapiens]
154141	1.42018	2.89696e-05	0.000342939	MBOAT1	gi|122937404|ref|NP_001073949.1|/0/lysophospholipid acyltransferase 1 [Homo sapiens]
301	1.41742	1.75161e-25	1.43908e-23	ANXA1	gi|119582950|gb|EAW62546.1|/0/annexin A1, isoform CRA_b [Homo sapiens]
10417	1.4146	2.90365e-06	4.1924e-05	SPON2	gi|6912682|ref|NP_036577.1|/1.663e-177/spondin-2 precursor [Homo sapiens]
4085	1.41189	1.39127e-23	1.01603e-21	MAD2L1	gi|4505067|ref|NP_002349.1|/8.1228e-111/mitotic spindle assembly checkpoint protein MAD2A [Homo sapiens]
91057	1.39642	1.10197e-18	6.05764e-17	CCDC34	gi|119588694|gb|EAW68288.1|/6.50706e-71/coiled-coil domain containing 34, isoform CRA_b [Homo sapiens]
11113	1.39259	1.87804e-05	0.000231569	CIT	gi|56405460|gb|AAV87216.1|/0/citron [Homo sapiens]
4212	1.37986	1.08051e-12	3.76361e-11	MEIS2	gi|24762250|ref|NP_733776.1|/0/homeobox protein Meis2 isoform d [Homo sapiens]
6647	1.37772	5.80686e-12	1.86374e-10	SOD1	gi|4507149|ref|NP_000445.1|/3.94536e-86/superoxide dismutase [Cu-Zn] [Homo sapiens]
66002	1.37749	9.09736e-10	2.23618e-08	CYP4F12	gi|119604898|gb|EAW84492.1|/0/cytochrome P450, family 4, subfamily F, polypeptide 12, isoform CRA_a [Homo sapiens]
19	1.3681	4.8025e-11	1.39883e-09	ABCA1	gi|21536376|ref|NP_005493.2|/0/ATP-binding cassette sub-family A member 1 [Homo sapiens]
11012	1.32934	9.70321e-06	0.000126779	KLK11	gi|262527289|ref|NP_001161077.1|/1.27452e-157/kallikrein-11 isoform 3 precursor [Homo sapiens]
80119	1.3288	1.99154e-09	4.67486e-08	PIF1	gi|82546872|ref|NP_079325.2|/0/ATP-dependent DNA helicase PIF1 [Homo sapiens]
6129	1.32849	2.0874e-11	6.37478e-10	RPL7	gi|119607405|gb|EAW86999.1|/1.33573e-124/ribosomal protein L7, isoform CRA_a [Homo sapiens]
140686	1.32357	8.15395e-05	0.000861379	WFDC3	gi|32307109|ref|NP_542181.1|/2.13641e-135/WAP four-disulfide core domain protein 3 precursor [Homo sapiens]
219790	1.3224	2.03691e-06	3.02178e-05	RTKN2	gi|26190614|ref|NP_660350.2|/0/rhotekin-2 [Homo sapiens]
891	1.31957	3.04803e-51	6.58243e-49	CCNB1	gi|14327896|ref|NP_114172.1|/0/G2/mitotic-specific cyclin-B1 [Homo sapiens]
3199	1.31555	1.51297e-05	0.000190279	HOXA2	gi|10140847|ref|NP_006726.1|/2.16702e-172/homeobox protein Hox-A2 [Homo sapiens]
54845	1.3002	5.85273e-31	6.36516e-29	ESRP1	gi|56790297|ref|NP_060167.2|/0/epithelial splicing regulatory protein 1 isoform 1 [Homo sapiens]
2719	1.29161	6.88849e-11	1.96108e-09	GPC3	gi|4758462|ref|NP_004475.1|/0/glypican-3 isoform 2 precursor [Homo sapiens]
27338	1.27245	9.76726e-51	2.05072e-48	UBE2S	gi|345829|pir||B42856/1.50198e-104/ubiquitin carrier protein E2 - human
3291	1.27204	8.81871e-05	0.000922473	HSD11B2	gi|119392083|ref|NP_000187.3|/4.21704e-161/corticosteroid 11-beta-dehydrogenase isozyme 2 [Homo sapiens]
1033	1.26586	3.05371e-42	5.07286e-40	CDKN3	gi|195927025|ref|NP_001124323.1|/2.38073e-90/cyclin-dependent kinase inhibitor 3 isoform 2 [Homo sapiens]
8581	1.23696	1.91937e-72	7.25377e-70	LY6D	gi|18606051|gb|AAH22806.1|/3.64932e-33/LY6D protein [Homo sapiens]
27286	1.22899	1.15637e-05	0.0001489	SRPX2	gi|7657619|ref|NP_055282.1|/0/sushi repeat-containing protein SRPX2 precursor [Homo sapiens]
7083	1.2251	2.49245e-24	1.87454e-22	TK1	gi|119609911|gb|EAW89505.1|/7.77566e-158/thymidine kinase 1, soluble, isoform CRA_a [Homo sapiens]
10403	1.22472	5.19869e-21	3.3442e-19	NDC80	gi|5174457|ref|NP_006092.1|/0/kinetochore protein NDC80 homolog [Homo sapiens]
818	1.22445	1.00021e-10	2.81044e-09	CAMK2G	gi|90074998|dbj|BAE87179.1|/0/unnamed protein product [Macaca fascicularis]
65124	1.2222	1.03676e-09	2.53195e-08	SOWAHC	gi|54607077|ref|NP_075392.2|/0/ankyrin repeat domain-containing protein 57 [Homo sapiens]
2787	1.20926	1.71159e-15	7.52156e-14	GNG5	gi|4885287|ref|NP_005265.1|/3.93716e-30/guanine nucleotide-binding protein G(I)/G(S)/G(O) subunit gamma-5 precursor [Homo sapiens]
10623	1.2084	2.75834e-05	0.000327813	POLR3C	gi|21359969|ref|NP_006459.3|/0/DNA-directed RNA polymerase III subunit RPC3 [Homo sapiens]
6947	1.20398	1.1431e-05	0.000147497	TCN1	gi|21071008|ref|NP_001053.2|/0/transcobalamin-1 precursor [Homo sapiens]
11005	1.20124	4.69097e-27	4.29796e-25	SPINK5	gi|74027261|ref|NP_006837.2|/0/serine protease inhibitor Kazal-type 5 isoform b precursor [Homo sapiens]
83940	1.19882	9.84044e-18	4.9603e-16	TATDN1	gi|13182775|gb|AAK14933.1|AF212250_1/7.02143e-161/CDA11 [Homo sapiens]
143098	1.18193	3.11315e-06	4.46504e-05	MPP7	gi|111154074|ref|NP_775767.2|/0/MAGUK p55 subfamily member 7 [Homo sapiens]
51512	1.18185	4.94656e-11	1.43526e-09	GTSE1	gi|253970412|ref|NP_057510.4|/0/G2 and S phase-expressed protein 1 [Homo sapiens]
10623	1.17607	1.85853e-07	3.32491e-06	POLR3C	gi|21359969|ref|NP_006459.3|/0/DNA-directed RNA polymerase III subunit RPC3 [Homo sapiens]
2036	1.17178	6.00654e-29	5.9347e-27	EPB41L1	gi|2224617|dbj|BAA20796.1|/0/KIAA0338 [Homo sapiens]
5997	1.16855	1.29012e-06	1.97197e-05	RGS2	gi|4506517|ref|NP_002914.1|/5.95933e-108/regulator of G-protein signaling 2 [Homo sapiens]
839	1.1523	3.79192e-12	1.24614e-10	CASP6	gi|14916485|ref|NP_116787.1|/1.54343e-111/caspase-6 isoform beta [Homo sapiens]
23165	1.15098	8.4762e-08	1.5957e-06	NUP205	gi|1504030|dbj|BAA13214.1|/0/KIAA0225 [Homo sapiens]
54438	1.12261	5.13255e-06	7.01526e-05	GFOD1	gi|9506675|ref|NP_061861.1|/0/glucose-fructose oxidoreductase domain-containing protein 1 precursor [Homo sapiens]
3805	1.11538	1.99765e-37	2.69629e-35	KIR2DL4	gi|124107610|ref|NP_001074239.1|/0/killer cell immunoglobulin-like receptor 2DL4 isoform c [Homo sapiens]
3838	1.10295	3.31154e-43	5.56228e-41	KPNA2	gi|31419808|gb|AAH53343.1|/0/Karyopherin alpha 2 (RAG cohort 1, importin alpha 1) [Homo sapiens]
8125	1.09384	8.63778e-18	4.38179e-16	ANP32A	gi|115528927|gb|AAI25144.1|/1.16915e-73/ANP32A protein [Homo sapiens]
4953	1.09124	4.20135e-05	0.000477532	ODC1	gi|152149219|pdb|2OO0|A/0/Chain A, A Structural Insight Into The Inhibition Of Human And Leishmania Donovani Ornithine Decarboxylases By 3-Aminooxy- 1-Aminopropane
25988	1.08828	7.68734e-07	1.23103e-05	HINFP	gi|39725944|ref|NP_945322.1|/0/histone H4 transcription factor [Homo sapiens]
22874	1.08437	2.29477e-05	0.000277298	PLEKHA6	gi|40789003|dbj|BAA76813.2|/0/KIAA0969 protein [Homo sapiens]
1031	1.08281	3.33928e-13	1.22009e-11	CDKN2C	gi|4502751|ref|NP_001253.1|/7.34976e-82/cyclin-dependent kinase 4 inhibitor C [Homo sapiens]
4001	1.07168	9.84381e-18	4.9603e-16	LMNB1	gi|15126742|gb|AAH12295.1|/0/Lamin B1 [Homo sapiens]
60487	1.0714	3.14522e-05	0.000366305	TRMT11	gi|94420683|ref|NP_001026882.2|/0/tRNA guanosine-2'-O-methyltransferase TRM11 homolog [Homo sapiens]
29968	1.07069	5.96941e-08	1.14955e-06	PSAT1	gi|194379726|dbj|BAG58215.1|/0/unnamed protein product [Homo sapiens]
1058	1.06966	4.44659e-11	1.30018e-09	CENPA	gi|4502775|ref|NP_001800.1|/5.15062e-43/1/
200916	1.06491	2.30568e-20	1.41687e-18	RPL22L1	gi|119598909|gb|EAW78503.1|/3.89558e-61/hCG15121, isoform CRA_b [Homo sapiens]
54951	1.06311	1.3751e-06	2.08919e-05	COMMD8	gi|8923458|ref|NP_060315.1|/1.84488e-99/COMM domain-containing protein 8 [Homo sapiens]
9793	1.06077	2.06849e-26	1.82862e-24	CKAP5	gi|6633953|dbj|BAA07892.2|/0/KIAA0097 protein [Homo sapiens]
84300	1.06065	1.45861e-13	5.54015e-12	MNF1	gi|14150128|ref|NP_115716.1|/4.30134e-68/1
84529	1.06064	1.34019e-10	3.73794e-09	C15orf41	gi|122063330|sp|Q9Y2V0.2|CO041_HUMAN/1.43629e-164/RecName: Full=Uncharacterized protein C15orf41; AltName: Full=Protein HH114
84661	1.06049	4.27665e-08	8.37436e-07	DPY30	gi|14211889|ref|NP_115963.1|/6.10811e-49/protein dpy-30 homolog [Homo sapiens]
11190	1.05641	2.96066e-05	0.000349113	CEP250	gi|21735548|ref|NP_009117.2|/0/centrosome-associated protein CEP250 [Homo sapiens]
79719	1.03772	2.88134e-06	4.16815e-05	AAGAB	gi|153251315|ref|NP_078942.3|/3.78118e-164/alpha- and gamma-adaptin-binding protein p34 [Homo sapiens]
1894	1.03374	6.61488e-23	4.65103e-21	ECT2	gi|21735572|ref|NP_060568.3|/0/protein ECT2 [Homo sapiens]
55646	1.03277	5.77823e-09	1.27146e-07	LYAR	gi|8923398|ref|NP_060286.1|/3.73657e-173/cell growth-regulating nucleolar protein [Homo sapiens]
5609	1.03274	4.07997e-17	1.958e-15	MAP2K7	gi|21735544|ref|NP_660186.1|/0/dual specificity mitogen-activated protein kinase kinase 7 [Homo sapiens]
221442	1.03037	9.96897e-06	0.000130027	ADCY10P1	gi|297290798|ref|XP_001114224.2|/1.23869e-165/1
26276	1.02761	3.7024e-06	5.19074e-05	VPS33B	gi|119829191|ref|NP_061138.3|/0/vacuolar protein sorting-associated protein 33B [Homo sapiens]
701	1.0276	2.43147e-17	1.18569e-15	BUB1B	gi|62087144|dbj|BAD92019.1|/0/Mitotic checkpoint serine/threonine-protein kinase BUB1 beta variant [Homo sapiens]
51280	1.02471	1.05007e-29	1.06537e-27	GOLM1	gi|29550838|ref|NP_057632.2|/0/Golgi membrane protein 1 [Homo sapiens]
9585	1.02269	3.2212e-12	1.06787e-10	KIF20B	gi|46049114|ref|NP_057279.2|/0/1
89958	1.01846	6.32387e-07	1.03461e-05	SAPCD2	gi|190886454|ref|NP_848543.2|/9.51628e-163/1
284294	1.01719	3.85112e-05	0.000440707	LOC284294	gi|119583574|gb|EAW63170.1|/2.15166e-20/hCG1798993 [Homo sapiens]
5464	1.01505	9.5798e-14	3.6478e-12	PPA1	gi|67970880|dbj|BAE01782.1|/0/1
2194	1.01478	1.89789e-24	1.44901e-22	FASN	gi|41872631|ref|NP_004095.4|/0/fatty acid synthase [Homo sapiens]
152217	1.0082	1.67765e-06	2.51348e-05	LOC152217	gi|226710559|sp|Q69YL0.1|YC029_HUMAN/2.27939e-22/RecName: Full=Uncharacterized protein DKFZp762I1415
1164	1.00691	2.85127e-14	1.14331e-12	CKS2	gi|148709157|gb|EDL41103.1|/6.30679e-43/1
7262	-1.00229	1.86128e-05	0.000229878	PHLDA2	gi|4507705|ref|NP_003302.1|/1.61055e-59/1
5236	-1.00236	1.69734e-23	1.22184e-21	PGM1	gi|60551975|gb|AAH90856.1|/0/PGM1 protein [Homo sapiens]
3725	-1.00557	1.36552e-10	3.80157e-09	JUN	gi|49456409|emb|CAG46525.1|/2.03519e-132/JUN [Homo sapiens]
64968	-1.01144	3.46797e-10	9.11745e-09	MRPS6	gi|13620885|dbj|BAB40995.1|/6.00662e-77/mitochondrial ribosomal protein S6 [Homo sapiens]
123	-1.01233	3.30527e-07	5.67793e-06	PLIN2	gi|397504110|ref|XP_003822651.1|/0/1
351	-1.01255	1.41211e-48	2.77231e-46	APP	gi|62363241|gb|AAX81912.1|/0/beta-amyloid precursor protein 749 [Stenella coeruleoalba]
6237	-1.01332	5.71342e-13	2.02271e-11	RRAS	gi|5454028|ref|NP_006261.1|/5.5562e-99/ras-related protein R-Ras precursor [Homo sapiens]
2633	-1.01583	8.95802e-06	0.000118373	GBP1	gi|166706903|ref|NP_002044.2|/0/1
65018	-1.0164	1.89931e-09	4.4653e-08	PINK1	gi|14165272|ref|NP_115785.1|/0/serine/threonine-protein kinase PINK1, mitochondrial precursor [Homo sapiens]
11041	-1.01706	3.74401e-06	5.23573e-05	B3GNT1	gi|5802984|ref|NP_006867.1|/0/1
5054	-1.0174	2.70902e-21	1.77282e-19	SERPINE1	gi|259155306|ref|NP_001158885.1|/0/plasminogen activator inhibitor 1 isoform 2 precursor [Homo sapiens]
1806	-1.01754	2.53132e-11	7.59245e-10	DPYD	gi|237757300|ref|NP_001153773.1|/3.3491e-98/1
10318	-1.01763	2.19389e-34	2.6746e-32	TNIP1	gi|386642883|ref|NP_001245385.1|/0/1
481	-1.01772	1.17358e-06	1.80479e-05	ATP1B1	gi|4502277|ref|NP_001668.1|/4.77408e-172/sodium/potassium-transporting ATPase subunit beta-1 [Homo sapiens]
2589	-1.02308	1.76272e-37	2.42246e-35	GALNT1	gi|13124891|ref|NP_065207.2|/0/polypeptide N-acetylgalactosaminyltransferase 1 [Homo sapiens]
4774	-1.02517	4.07886e-14	1.61414e-12	NFIA	gi|30840980|ref|NP_005586.1|/0/nuclear factor 1 A-type isoform 2 [Homo sapiens]
4487	-1.02746	4.13875e-06	5.73995e-05	MSX1	gi|118582284|ref|NP_002439.2|/4.28453e-113/homeobox protein MSX-1 [Homo sapiens]
83544	-1.02973	5.07293e-26	4.38215e-24	DNAL1	gi|164607156|ref|NP_113615.2|/5.36133e-103/dynein light chain 1, axonemal isoform 1 [Homo sapiens]
3759	-1.03046	2.32905e-05	0.000280767	KCNJ2	gi|431908827|gb|ELK12419.1|/0/1
5270	-1.03461	3.67739e-23	2.60991e-21	SERPINE2	gi|211904156|ref|NP_001130002.1|/0/glia-derived nexin isoform c precursor [Homo sapiens]
1718	-1.0352	5.65892e-49	1.1256e-46	DHCR24	gi|58257746|dbj|BAA02806.3|/0/KIAA0018 protein [Homo sapiens]
91663	-1.03536	7.38353e-08	1.40398e-06	MYADM	gi|19923903|ref|NP_612382.1|/4.08493e-146/myeloid-associated differentiation marker [Homo sapiens]
558	-1.04116	2.06202e-10	5.57632e-09	AXL	gi|21536468|ref|NP_001690.2|/0/1
8942	-1.04221	4.05562e-24	3.03509e-22	KYNU	gi|74101437|ref|NP_001028170.1|/1.45493e-172/kynureninase isoform b [Homo sapiens]
56172	-1.04295	2.46573e-15	1.07729e-13	ANKH	gi|10047237|dbj|BAB13407.1|/0/KIAA1581 protein [Homo sapiens]
10520	-1.047	6.40257e-07	1.04522e-05	ZNF211	gi|83405624|gb|AAI10857.1|/0/1
64129	-1.04867	8.04958e-39	1.17005e-36	TINAGL1	gi|194391000|dbj|BAG60618.1|/0/unnamed protein product [Homo sapiens]
3097	-1.04923	1.51831e-05	0.000190792	HIVEP2	gi|38260|emb|CAA46596.1|/0/MBP-2 (MHC Binding Protein-2) [Homo sapiens]
6892	-1.05042	1.35878e-32	1.56799e-30	TAPBP	gi|27436893|ref|NP_003181.3|/0/tapasin isoform 1 precursor [Homo sapiens]
3091	-1.05219	2.06616e-47	3.95368e-45	HIF1A	gi|4504385|ref|NP_001521.1|/0/hypoxia-inducible factor 1-alpha isoform 1 [Homo sapiens]
56937	-1.05456	2.97509e-29	2.97844e-27	PMEPA1	gi|45946553|gb|AAH15918.2|/1.71467e-137/PMEPA1 protein [Homo sapiens]
6548	-1.05478	4.38952e-15	1.89049e-13	SLC9A1	gi|27777632|ref|NP_003038.2|/0/sodium/hydrogen exchanger 1 [Homo sapiens]
1362	-1.05487	1.09478e-22	7.55699e-21	CPD	gi|22202611|ref|NP_001295.2|/0/carboxypeptidase D isoform 1 precursor [Homo sapiens]
7056	-1.06369	7.88377e-16	3.50526e-14	THBD	gi|119630577|gb|EAX10172.1|/0/1
220002	-1.06691	4.21058e-09	9.47193e-08	CYBASC3	gi|194386074|dbj|BAG59601.1|/3.0074e-133/unnamed protein product [Homo sapiens]
2261	-1.07756	3.41918e-21	2.21836e-19	FGFR3	gi|4503711|ref|NP_000133.1|/0/fibroblast growth factor receptor 3 isoform 1 precursor [Homo sapiens]
79095	-1.08033	5.89782e-15	2.49043e-13	C9orf16	gi|67970629|dbj|BAE01657.1|/4.78718e-31/unnamed protein product [Macaca fascicularis]
10938	-1.08046	1.60646e-07	2.89796e-06	EHD1	gi|22477515|gb|AAH37094.1|/0/EH-domain containing 1 [Mus musculus]
123920	-1.08455	4.16195e-05	0.00047341	CMTM3	gi|297284177|ref|XP_002802567.1|/2.99276e-80/1
9145	-1.08487	1.6725e-07	3.0099e-06	SYNGR1	gi|22035700|ref|NP_663791.1|/7.91294e-88/1
4832	-1.08542	8.25405e-09	1.78507e-07	NME3	gi|37693993|ref|NP_002504.2|/2.77409e-93/nucleoside diphosphate kinase 3 [Homo sapiens]
5724	-1.0907	1.78591e-12	6.09426e-11	PTAFR	gi|4506241|ref|NP_000943.1|/3.89726e-176/platelet-activating factor receptor [Homo sapiens]
587	-1.09161	5.94717e-09	1.30673e-07	BCAT2	gi|50658084|ref|NP_001181.2|/0/branched-chain-amino-acid aminotransferase, mitochondrial isoform a precursor [Homo sapiens]
6277	-1.09338	1.1204e-46	2.09099e-44	S100A6	gi|7657532|ref|NP_055439.1|/1.41021e-34/protein S100-A6 [Homo sapiens]
1471	-1.09363	9.16082e-38	1.28226e-35	CST3	gi|181387|gb|AAA52164.1|/7.2565e-61/cystatin C [Homo sapiens]
55824	-1.09592	5.61125e-07	9.28066e-06	PAG1	gi|60688557|gb|AAH90931.1|/0/Phosphoprotein associated with glycosphingolipid microdomains 1 [Homo sapiens]
8644	-1.10252	1.04073e-17	5.19232e-16	AKR1C3	gi|40788950|dbj|BAA04619.2|/0/KIAA0119 [Homo sapiens]
1545	-1.10324	5.41667e-10	1.38551e-08	CYP1B1	gi|189491763|ref|NP_000095.2|/0/cytochrome P450 1B1 [Homo sapiens]
10512	-1.10371	2.95475e-32	3.35841e-30	SEMA3C	gi|194385548|dbj|BAG65151.1|/0/unnamed protein product [Homo sapiens]
6919	-1.10381	4.78029e-05	0.000540087	TCEA2	gi|4507385|ref|NP_003186.1|/4.0023e-157/transcription elongation factor A protein 2 isoform a [Homo sapiens]
3685	-1.10445	2.54465e-44	4.37131e-42	ITGAV	gi|62089374|dbj|BAD93131.1|/0/integrin alpha-V precursor variant [Homo sapiens]
9404	-1.10647	3.49897e-28	3.34772e-26	LPXN	gi|221316659|ref|NP_001137467.1|/0/leupaxin isoform 1 [Homo sapiens]
57801	-1.10804	5.89098e-15	2.49043e-13	HES4	gi|216548627|ref|NP_001135939.1|/3.26288e-73/transcription factor HES-4 isoform 1 [Homo sapiens]
6275	-1.10827	4.37862e-10	1.13731e-08	S100A4	gi|171849067|pdb|3C1V|A/3.321e-53/Chain A, The 1.5 A Crystal Structure Of Ca2+-Bound S100a4
51279	-1.10971	4.56357e-05	0.000516374	C1RL	gi|289547636|ref|NP_057630.2|/0/complement C1r subcomponent-like protein precursor [Homo sapiens]
51704	-1.11707	2.4088e-05	0.000289919	GPRC5B	gi|90079601|dbj|BAE89480.1|/0/unnamed protein product [Macaca fascicularis]
6303	-1.11916	6.48763e-25	5.108e-23	SAT1	gi|33086594|gb|AAP92609.1|/1.63875e-99/Ab2-402 [Rattus norvegicus]
6560	-1.12033	1.02401e-05	0.000133333	SLC12A4	gi|4827006|ref|NP_005063.1|/0/solute carrier family 12 member 4 isoform a [Homo sapiens]
5654	-1.12054	4.87665e-18	2.50749e-16	HTRA1	gi|4506141|ref|NP_002766.1|/0/serine protease HTRA1 precursor [Homo sapiens]
790952	-1.12493	1.15962e-18	6.35145e-17	ESRG	gi|119578120|gb|EAW57716.1|/5.15565e-37/hCG2038825, isoform CRA_b [Homo sapiens]
1052	-1.12749	3.68655e-07	6.30426e-06	CEBPD	gi|28872798|ref|NP_005186.2|/1.7171e-106/CCAAT/enhancer-binding protein delta [Homo sapiens]
5880	-1.12836	3.07277e-18	1.59626e-16	RAC2	gi|4506381|ref|NP_002863.1|/1.15598e-107/ras-related C3 botulinum toxin substrate 2 precursor [Homo sapiens]
9180	-1.13176	5.43554e-12	1.75575e-10	OSMR	gi|4557040|ref|NP_003990.1|/0/oncostatin-M-specific receptor subunit beta isoform 1 precursor [Homo sapiens]
9862	-1.13218	3.5804e-37	4.70651e-35	MED24	gi|40788872|dbj|BAA09479.2|/0/KIAA0130 [Homo sapiens]
2512	-1.13241	3.86851e-64	1.19347e-61	FTL	gi|182518|gb|AAA35831.1|/1.24012e-88/ferritin light subunit [Homo sapiens]
90378	-1.14129	8.82452e-06	0.000116813	SAMD1	gi|119604802|gb|EAW84396.1|/1.18661e-89/sterile alpha motif domain containing 1 [Homo sapiens]
133418	-1.14334	1.01851e-07	1.89617e-06	EMB	gi|38348215|ref|NP_940851.1|/4.25224e-162/embigin precursor [Homo sapiens]
9315	-1.14474	3.31026e-06	4.73426e-05	NREP	gi|51095012|gb|EAL24256.1|/5.46526e-39/similar to Neuronal protein 3.1 (p311 protein) [Homo sapiens]
4324	-1.14525	6.04875e-07	9.93902e-06	MMP15	gi|4505211|ref|NP_002419.1|/0/matrix metalloproteinase-15 preproprotein [Homo sapiens]
9019	-1.14599	6.75809e-24	4.98351e-22	MPZL1	gi|4506357|ref|NP_003944.1|/1.99954e-110/myelin protein zero-like protein 1 isoform a [Homo sapiens]
650	-1.14872	1.77866e-12	6.08327e-11	BMP2	gi|4557369|ref|NP_001191.1|/0/bone morphogenetic protein 2 preproprotein [Homo sapiens]
5552	-1.15103	7.99535e-06	0.000106732	SRGN	gi|45935371|ref|NP_002718.2|/3.86991e-66/serglycin precursor [Homo sapiens]
55214	-1.15502	1.35765e-06	2.06475e-05	LEPREL1	gi|27764882|ref|NP_060662.2|/0/prolyl 3-hydroxylase 2 isoform a [Homo sapiens]
7461	-1.15601	9.76888e-09	2.08582e-07	CLIP2	gi|14133199|dbj|BAA22960.2|/0/KIAA0291 [Homo sapiens]
4808	-1.15836	6.34425e-06	8.57069e-05	NHLH2	gi|189053536|dbj|BAG35702.1|/4.4127e-36/unnamed protein product [Homo sapiens]
56998	-1.15885	4.3047e-09	9.66633e-08	CTNNBIP1	gi|397503070|ref|XP_003822159.1|/6.18108e-58/1
53373	-1.16481	2.16667e-11	6.59024e-10	TPCN1	gi|219689113|ref|NP_001137291.1|/0/two pore calcium channel protein 1 isoform 1 [Homo sapiens]
64284	-1.17029	6.70121e-05	0.000722248	RAB17	gi|48146681|emb|CAG33563.1|/8.68596e-55/RAB17 [Homo sapiens]
1263	-1.1705	9.76567e-07	1.52666e-05	PLK3	gi|41872374|ref|NP_004064.2|/0/serine/threonine-protein kinase PLK3 [Homo sapiens]
627	-1.17066	2.80376e-06	4.07151e-05	BDNF	gi|25306261|ref|NP_733930.1|/1.69804e-141/brain-derived neurotrophic factor isoform c preproprotein [Homo sapiens]
9076	-1.17118	2.97161e-50	6.15368e-48	CLDN1	gi|302565456|ref|NP_001180898.1|/1.58254e-79/claudin-1 [Macaca mulatta]
10567	-1.17437	9.97888e-17	4.65589e-15	RABAC1	gi|222144309|ref|NP_006414.2|/5.01322e-94/prenylated Rab acceptor protein 1 [Homo sapiens]
7546	-1.17645	1.27707e-05	0.000163606	ZIC2	gi|402902385|ref|XP_003914086.1|/0/1
2530	-1.17829	8.08061e-20	4.80923e-18	FUT8	gi|30410724|ref|NP_835367.1|/0/alpha-(1,6)-fucosyltransferase isoform a [Homo sapiens]
84532	-1.17956	5.45106e-07	9.06531e-06	ACSS1	gi|28416953|ref|NP_115890.2|/0/acetyl-coenzyme A synthetase 2-like, mitochondrial precursor [Homo sapiens]
4430	-1.18117	4.07564e-21	2.63297e-19	MYO1B	gi|44889481|ref|NP_036355.2|/0/myosin-Ib isoform 2 [Homo sapiens]
7915	-1.18625	3.78578e-05	0.000433887	ALDH5A1	gi|4507229|ref|NP_001071.1|/0/succinate-semialdehyde dehydrogenase, mitochondrial isoform 2 precursor [Homo sapiens]
2313	-1.18731	6.1193e-41	9.73741e-39	FLI1	gi|7110593|ref|NP_002008.2|/0/Friend leukemia integration 1 transcription factor isoform 1 [Homo sapiens]
23541	-1.18979	3.5511e-06	5.03583e-05	SEC14L2	gi|58257684|dbj|BAA86500.2|/0/KIAA1186 protein [Homo sapiens]
79651	-1.1906	2.37109e-18	1.24891e-16	RHBDF2	gi|93352558|ref|NP_001005498.2|/0/rhomboid family member 2 isoform 2 [Homo sapiens]
57685	-1.20365	8.77165e-07	1.38414e-05	CACHD1	gi|158563905|sp|Q5VU97.2|CAHD1_HUMAN/0/1
51706	-1.20525	8.68572e-09	1.87574e-07	CYB5R1	gi|49574502|ref|NP_057327.2|/3.39152e-164/NADH-cytochrome b5 reductase 1 [Homo sapiens]
80772	-1.21059	9.02015e-21	5.72931e-19	GLTPD1	gi|71274150|ref|NP_001025056.1|/1.76098e-118/glycolipid transfer protein domain-containing protein 1 [Homo sapiens]
80024	-1.21607	8.00647e-06	0.000106732	SLC24A6	gi|39995086|ref|NP_079235.2|/0/sodium/potassium/calcium exchanger 6 precursor [Homo sapiens]
2353	-1.21664	8.52708e-07	1.35119e-05	FOS	gi|4885241|ref|NP_005243.1|/1.5916e-172/proto-oncogene c-Fos [Homo sapiens]
406	-1.21913	1.37717e-05	0.000175241	ARNTL	gi|71852582|ref|NP_001025444.1|/0/aryl hydrocarbon receptor nuclear translocator-like protein 1 isoform b [Homo sapiens]
58191	-1.2195	1.67601e-07	3.01264e-06	CXCL16	gi|154816176|ref|NP_071342.2|/5.52574e-142/C-X-C motif chemokine 16 [Homo sapiens]
5604	-1.22635	5.29521e-15	2.24853e-13	MAP2K1	gi|5579478|ref|NP_002746.1|/0/dual specificity mitogen-activated protein kinase kinase 1 [Homo sapiens]
5055	-1.22946	2.23727e-20	1.38044e-18	SERPINB2	gi|4505595|ref|NP_002566.1|/0/plasminogen activator inhibitor 2 precursor [Homo sapiens]
28514	-1.23109	1.86641e-05	0.000230323	DLL1	gi|110735443|ref|NP_005609.3|/0/delta-like protein 1 precursor [Homo sapiens]
6581	-1.24034	2.97629e-05	0.000350409	SLC22A3	gi|11415038|ref|NP_068812.1|/0/solute carrier family 22 member 3 [Homo sapiens]
1512	-1.24357	6.56654e-78	3.00807e-75	CTSH	gi|23110955|ref|NP_004381.2|/0/cathepsin H preproprotein [Homo sapiens]
84612	-1.24826	6.29035e-07	1.03136e-05	PARD6B	gi|62955042|ref|NP_115910.1|/0/partitioning defective 6 homolog beta [Homo sapiens]
1397	-1.25188	3.62284e-05	0.000416989	CRIP2	gi|4503049|ref|NP_001303.1|/5.8557e-128/cysteine-rich protein 2 [Homo sapiens]
4791	-1.25869	1.46354e-20	9.14229e-19	NFKB2	gi|117320531|ref|NP_001070962.1|/0/nuclear factor NF-kappa-B p100 subunit isoform a [Homo sapiens]
341208	-1.26452	5.06002e-13	1.79982e-11	HEPHL1	gi|148886707|ref|NP_001092142.1|/0/hephaestin-like protein 1 precursor [Homo sapiens]
85462	-1.26579	1.76071e-14	7.2132e-13	FHDC1	gi|145309324|ref|NP_203751.2|/0/FH2 domain-containing protein 1 [Homo sapiens]
22795	-1.27238	1.04378e-09	2.54497e-08	NID2	gi|144953895|ref|NP_031387.3|/0/nidogen-2 precursor [Homo sapiens]
2533	-1.27272	4.94239e-35	6.17472e-33	FYB	gi|40788007|ref|NP_955367.1|/0/FYN-binding protein isoform 2 [Homo sapiens]
205	-1.2779	3.76426e-17	1.81224e-15	AK4	gi|83754030|pdb|2AR7|A/6.25177e-126/Chain A, Crystal Structure Of Human Adenylate Kinase 4, Ak4
387882	-1.28358	9.789e-07	1.52872e-05	C12orf75	gi|112180576|gb|AAH61920.1|/5.73467e-42/Chromosome 12 open reading frame 75 [Homo sapiens]
6507	-1.28433	2.64421e-46	4.75862e-44	SLC1A3	gi|262359916|ref|NP_001160168.1|/3.57566e-28/excitatory amino acid transporter 1 isoform 3 [Homo sapiens]
10133	-1.28452	5.0225e-31	5.50182e-29	OPTN	gi|20149572|ref|NP_068815.2|/0/optineurin [Homo sapiens]
5099	-1.28589	2.20597e-27	2.0585e-25	PCDH7	gi|291084612|ref|NP_001166994.1|/0/protocadherin-7 isoform d precursor [Homo sapiens]
266727	-1.28605	4.82429e-11	1.40248e-09	MDGA1	gi|24111244|ref|NP_705691.1|/0/MAM domain-containing glycosylphosphatidylinositol anchor protein 1 precursor [Homo sapiens]
79888	-1.28795	5.54251e-49	1.11715e-46	LPCAT1	gi|33946291|ref|NP_079106.3|/0/lysophosphatidylcholine acyltransferase 1 [Homo sapiens]
1808	-1.30315	9.29448e-21	5.87885e-19	DPYSL2	gi|4503377|ref|NP_001377.1|/0/dihydropyrimidinase-related protein 2 isoform 2 [Homo sapiens]
1958	-1.30322	6.74992e-26	5.7325e-24	EGR1	gi|4503493|ref|NP_001955.1|/0/early growth response protein 1 [Homo sapiens]
2026	-1.31274	1.1814e-06	1.81311e-05	ENO2	gi|5803011|ref|NP_001966.1|/0/gamma-enolase [Homo sapiens]
10769	-1.31689	1.54912e-17	7.67806e-16	PLK2	gi|93004081|ref|NP_006613.2|/0/serine/threonine-protein kinase PLK2 [Homo sapiens]
230	-1.31794	7.82773e-11	2.21595e-09	ALDOC	gi|221041136|dbj|BAH12245.1|/0/unnamed protein product [Homo sapiens]
10723	-1.32323	6.91453e-07	1.11913e-05	SLC12A7	gi|123701900|ref|NP_006589.2|/0/solute carrier family 12 member 7 [Homo sapiens]
4582	-1.32555	2.42803e-20	1.48601e-18	MUC1	gi|67189069|ref|NP_001018017.1|/5.06132e-118/mucin-1 isoform 3 precursor [Homo sapiens]
7805	-1.32902	2.90961e-11	8.67545e-10	LAPTM5	gi|577297|dbj|BAA07643.1|/3.51316e-130/KIAA0085 [Homo sapiens]
113878	-1.33178	2.0395e-32	2.33569e-30	DTX2	gi|7959323|dbj|BAA96052.1|/0/KIAA1528 protein [Homo sapiens]
3491	-1.33672	3.16324e-19	1.78285e-17	CYR61	gi|31542331|ref|NP_001545.2|/0/protein CYR61 precursor [Homo sapiens]
9732	-1.33808	6.99511e-05	0.00075103	DOCK4	gi|92091572|ref|NP_055520.3|/0/dedicator of cytokinesis protein 4 [Homo sapiens]
3801	-1.34979	1.60208e-11	4.9225e-10	KIFC3	gi|221041586|dbj|BAH12470.1|/0/unnamed protein product [Homo sapiens]
58985	-1.35178	2.29411e-11	6.96387e-10	IL22RA1	gi|31317239|ref|NP_067081.2|/0/interleukin-22 receptor subunit alpha-1 precursor [Homo sapiens]
2069	-1.35244	1.39165e-27	1.30668e-25	EREG	gi|4557567|ref|NP_001423.1|/2.65507e-85/proepiregulin preproprotein [Homo sapiens]
55144	-1.35348	2.46859e-23	1.76027e-21	LRRC8D	gi|34222199|ref|NP_060573.2|/0/leucine-rich repeat-containing protein 8D [Homo sapiens]
23231	-1.35912	1.80674e-19	1.0385e-17	SEL1L3	gi|154689719|ref|NP_056002.2|/0/protein sel-1 homolog 3 [Homo sapiens]
3627	-1.36022	5.29773e-17	2.51053e-15	CXCL10	gi|149999382|ref|NP_001556.2|/2.03773e-48/C-X-C motif chemokine 10 precursor [Homo sapiens]
139886	-1.36227	2.52313e-18	1.3198e-16	SPIN4	gi|119625828|gb|EAX05423.1|/1.13195e-172/hCG1639823 [Homo sapiens]
22933	-1.36401	8.90418e-11	2.5066e-09	SIRT2	gi|4406630|gb|AAD20046.1|/1.96094e-134/Similar to rat 5E5 antigen [Homo sapiens]
51363	-1.36898	6.43614e-09	1.40397e-07	CHST15	gi|40788298|dbj|BAA25524.2|/0/KIAA0598 protein [Homo sapiens]
23767	-1.3746	2.91805e-07	5.07036e-06	FLRT3	gi|7959199|dbj|BAA95993.1|/0/KIAA1469 protein [Homo sapiens]
65249	-1.37549	8.46313e-05	0.000887836	ZSWIM4	gi|10440418|dbj|BAB15742.1|/0/FLJ00044 protein [Homo sapiens]
56893	-1.37666	5.46018e-12	1.75995e-10	UBQLN4	gi|194381000|dbj|BAG64068.1|/1.10372e-160/unnamed protein product [Homo sapiens]
4311	-1.3774	2.57349e-06	3.75879e-05	MME	gi|116256327|ref|NP_009218.2|/0/neprilysin [Homo sapiens]
4792	-1.38233	7.72065e-73	2.99264e-70	NFKBIA	gi|10092619|ref|NP_065390.1|/1.46188e-169/NF-kappa-B inhibitor alpha [Homo sapiens]
6781	-1.38527	3.09445e-12	1.02811e-10	STC1	gi|4507265|ref|NP_003146.1|/3.23829e-137/stanniocalcin-1 precursor [Homo sapiens]
3459	-1.38773	1.50951e-16	6.95711e-15	IFNGR1	gi|4557880|ref|NP_000407.1|/0/interferon gamma receptor 1 precursor [Homo sapiens]
54206	-1.38923	3.86066e-38	5.45436e-36	ERRFI1	gi|10047086|ref|NP_061821.1|/0/ERBB receptor feedback inhibitor 1 [Homo sapiens]
4241	-1.3962	2.67449e-06	3.89877e-05	MFI2	gi|16163666|ref|NP_201573.1|/1.10911e-162/melanotransferrin isoform 2 precursor [Homo sapiens]
6035	-1.39777	1.64968e-06	2.47403e-05	RNASE1	gi|4506547|ref|NP_002924.1|/1.6756e-72/ribonuclease pancreatic precursor [Homo sapiens]
133	-1.41564	4.08822e-13	1.47062e-11	ADM	gi|4501945|ref|NP_001115.1|/1.09979e-91/ADM precursor [Homo sapiens]
728	-1.42015	8.73995e-11	2.46496e-09	C5AR1	gi|4502509|ref|NP_001727.1|/0/C5a anaphylatoxin chemotactic receptor [Homo sapiens]
23255	-1.42512	2.61278e-07	4.57146e-06	SOGA2	gi|47077564|dbj|BAD18666.1|/0/unnamed protein product [Homo sapiens]
9399	-1.43545	5.68804e-05	0.000627178	STOML1	gi|20149563|ref|NP_004800.2|/0/stomatin-like protein 1 [Homo sapiens]
116154	-1.43612	1.2546e-06	1.91961e-05	PHACTR3	gi|56203687|emb|CAI22517.1|/0/phosphatase and actin regulator 3 [Homo sapiens]
5091	-1.43719	1.27149e-08	2.66961e-07	PC	gi|106049292|ref|NP_071504.2|/0/pyruvate carboxylase, mitochondrial precursor [Homo sapiens]
5360	-1.44635	2.36199e-22	1.58694e-20	PLTP	gi|33356541|ref|NP_872617.1|/0/phospholipid transfer protein isoform b precursor [Homo sapiens]
80328	-1.44963	3.19623e-11	9.47399e-10	ULBP2	gi|13376824|ref|NP_079493.1|/4.04467e-125/NKG2D ligand 2 precursor [Homo sapiens]
100130776	-1.45604	2.41924e-06	3.54376e-05	LOC100130776	gi|119617458|gb|EAW97052.1|/7.00396e-140/hCG2014417, isoform CRA_a [Homo sapiens]
10468	-1.4672	8.48732e-34	1.01828e-31	FST	gi|7242222|ref|NP_037541.1|/0/follistatin isoform FST344 precursor [Homo sapiens]
10863	-1.4865	6.66278e-14	2.58259e-12	ADAM28	gi|98985828|ref|NP_055080.2|/0/disintegrin and metalloproteinase domain-containing protein 28 isoform 1 preproprotein [Homo sapiens]
8322	-1.49142	8.88373e-07	1.39745e-05	FZD4	gi|119595553|gb|EAW75147.1|/0/frizzled homolog 4 (Drosophila) [Homo sapiens]
79158	-1.49805	1.76739e-23	1.26624e-21	GNPTAB	gi|38202211|ref|NP_077288.2|/0/N-acetylglucosamine-1-phosphotransferase subunits alpha/beta precursor [Homo sapiens]
124152	-1.49858	6.20054e-06	8.39155e-05	IQCK	gi|23397456|ref|NP_694940.1|/1.57719e-161/IQ domain-containing protein K [Homo sapiens]
3134	-1.49945	1.1818e-38	1.70146e-36	HLA-F	gi|39644656|gb|AAH09260.2|/0/HLA-F protein [Homo sapiens]
134265	-1.51698	1.64651e-19	9.61016e-18	AFAP1L1	gi|226437595|ref|NP_001139809.1|/0/actin filament-associated protein 1-like 1 isoform 2 [Homo sapiens]
154664	-1.51936	2.92739e-05	0.000346271	ABCA13	gi|31657092|ref|NP_689914.2|/0/ATP-binding cassette sub-family A member 13 [Homo sapiens]
8722	-1.53517	5.12107e-10	1.31659e-08	CTSF	gi|6042196|ref|NP_003784.2|/0/cathepsin F precursor [Homo sapiens]
3656	-1.54412	2.42332e-27	2.24745e-25	IRAK2	gi|58530886|ref|NP_001561.3|/0/interleukin-1 receptor-associated kinase-like 2 [Homo sapiens]
23224	-1.54864	5.08482e-33	5.91287e-31	SYNE2	gi|33624873|ref|NP_878917.1|/0/nesprin-2 isoform 4 [Homo sapiens]
770	-1.55212	1.68438e-05	0.000209687	CA11	gi|9951923|ref|NP_001208.2|/2.60928e-180/carbonic anhydrase-related protein 11 precursor [Homo sapiens]
6549	-1.55337	6.41954e-05	0.000697658	SLC9A2	gi|15529998|ref|NP_003039.2|/0/sodium/hydrogen exchanger 2 [Homo sapiens]
5329	-1.56458	2.4339e-16	1.1049e-14	PLAUR	gi|53829381|ref|NP_001005377.1|/2.0069e-154/urokinase plasminogen activator surface receptor isoform 3 precursor [Homo sapiens]
574036	-1.56568	7.90497e-14	3.0407e-12	C1orf133	gi|56417883|emb|CAI22281.1|/5.43168e-24/chromosome 1 open reading frame 133 [Homo sapiens]
7127	-1.57215	1.53782e-39	2.27914e-37	TNFAIP2	gi|26051240|ref|NP_006282.2|/0/tumor necrosis factor alpha-induced protein 2 [Homo sapiens]
55076	-1.57347	1.03481e-82	5.3942e-80	TMEM45A	gi|119600225|gb|EAW79819.1|/1.32396e-130/transmembrane protein 45A, isoform CRA_a [Homo sapiens]
2014	-1.57849	9.93438e-24	7.2902e-22	EMP3	gi|48145859|emb|CAG33152.1|/1.70658e-68/EMP3 [Homo sapiens]
195814	-1.5829	5.20625e-26	4.47176e-24	SDR16C5	gi|40807363|ref|NP_620419.2|/6.64258e-167/epidermal retinol dehydrogenase 2 [Homo sapiens]
3775	-1.59428	4.85675e-25	3.84395e-23	KCNK1	gi|4504847|ref|NP_002236.1|/3.4482e-159/potassium channel subfamily K member 1 [Homo sapiens]
79156	-1.60504	1.40602e-06	2.13188e-05	PLEKHF1	gi|194377080|dbj|BAG63101.1|/1.45794e-120/unnamed protein product [Homo sapiens]
1124	-1.60662	1.08343e-08	2.29386e-07	CHN2	gi|91106928|ref|NP_001035025.1|/0/beta-chimaerin isoform 1 [Homo sapiens]
113763	-1.60896	3.26564e-21	2.12787e-19	C7orf29	gi|47605533|sp|Q96FA7.1|CG029_HUMAN/2.51294e-123/RecName: Full=Uncharacterized protein C7orf29
5791	-1.60963	3.82151e-25	3.07286e-23	PTPRE	gi|18860859|ref|NP_569119.1|/0/receptor-type tyrosine-protein phosphatase epsilon isoform 2 [Homo sapiens]
306	-1.61692	1.91024e-24	1.45111e-22	ANXA3	gi|119626228|gb|EAX05823.1|/0/annexin A3, isoform CRA_b [Homo sapiens]
3620	-1.62982	3.84121e-08	7.58062e-07	IDO1	gi|88192727|pdb|2D0T|A/0/Chain A, Crystal Structure Of 4-Phenylimidazole Bound Form Of Human Indoleamine 2,3-Dioxygenase
481	-1.63198	1.98811e-73	7.90903e-71	ATP1B1	gi|4502277|ref|NP_001668.1|/4.77408e-172/sodium/potassium-transporting ATPase subunit beta-1 [Homo sapiens]
9891	-1.64642	1.13809e-09	2.75714e-08	NUAK1	gi|40788284|dbj|BAA25463.2|/0/KIAA0537 protein [Homo sapiens]
79652	-1.65059	7.77111e-07	1.24212e-05	TMEM204	gi|112807182|ref|NP_078876.2|/1.6034e-97/transmembrane protein 204 [Homo sapiens]
3772	-1.6513	7.87665e-14	3.03753e-12	KCNJ15	gi|21361127|ref|NP_002234.2|/0/ATP-sensitive inward rectifier potassium channel 15 [Homo sapiens]
1839	-1.65608	1.40404e-53	3.42337e-51	HBEGF	gi|4503413|ref|NP_001936.1|/2.15722e-93/proheparin-binding EGF-like growth factor precursor [Homo sapiens]
5352	-1.65704	3.63773e-25	2.94073e-23	PLOD2	gi|62089344|dbj|BAD93116.1|/0/procollagen-lysine, 2-oxoglutarate 5-dioxygenase 2 isoform b variant [Homo sapiens]
7077	-1.66438	1.67738e-30	1.7609e-28	TIMP2	gi|1517893|gb|AAC50729.1|/2.04867e-117/tissue inhibitor of metalloproteinases-2 [Homo sapiens]
8743	-1.67452	3.04577e-26	2.66144e-24	TNFSF10	gi|4507593|ref|NP_003801.1|/6.58265e-162/tumor necrosis factor ligand superfamily member 10 isoform 1 [Homo sapiens]
11343	-1.6751	3.99683e-46	7.10824e-44	MGLL	gi|284793995|pdb|3JWE|A/7.29514e-160/Chain A, Crystal Structure Of Human Mono-Glyceride Lipase In Complex With Sar629
2202	-1.67614	2.39993e-47	4.53498e-45	EFEMP1	gi|86788015|ref|NP_001034437.1|/0/EGF-containing fibulin-like extracellular matrix protein 1 precursor [Homo sapiens]
5768	-1.67972	3.61939e-38	5.16173e-36	QSOX1	gi|62088140|dbj|BAD92517.1|/0/quiescin Q6 isoform a variant [Homo sapiens]
5998	-1.68473	1.46356e-05	0.000185144	RGS3	gi|62865656|ref|NP_652760.2|/3.01191e-150/regulator of G-protein signaling 3 isoform 5 [Homo sapiens]
218	-1.68705	8.00012e-111	7.11399e-108	ALDH3A1	gi|33871063|gb|AAH04102.1|/0/ALDH3A1 protein [Homo sapiens]
50649	-1.69458	2.07829e-12	7.0601e-11	ARHGEF4	gi|5689561|dbj|BAA83064.1|/0/KIAA1112 protein [Homo sapiens]
221184	-1.69604	4.99712e-14	1.95703e-12	CPNE2	gi|297284082|ref|XP_001095990.2|/0/PREDICTED: copine-2-like isoform 3 [Macaca mulatta]
1051	-1.69818	9.55648e-87	5.15948e-84	CEBPB	gi|28872796|ref|NP_005185.2|/8.63986e-124/CCAAT/enhancer-binding protein beta [Homo sapiens]
1139	-1.70136	3.91148e-14	1.55196e-12	CHRNA7	gi|4502831|ref|NP_000737.1|/0/neuronal acetylcholine receptor subunit alpha-7 isoform 1 precursor [Homo sapiens]
101	-1.7054	1.10317e-31	1.2353e-29	ADAM8	gi|256773272|ref|NP_001157962.1|/0/disintegrin and metalloproteinase domain-containing protein 8 isoform 3 precursor [Homo sapiens]
6443	-1.71247	4.46212e-05	0.000505651	SGCB	gi|4506913|ref|NP_000223.1|/3.83113e-163/beta-sarcoglycan [Homo sapiens]
8744	-1.71747	1.5843e-22	1.07882e-20	TNFSF9	gi|4507609|ref|NP_003802.1|/6.12762e-97/tumor necrosis factor ligand superfamily member 9 [Homo sapiens]
10157	-1.73311	2.38534e-16	1.08909e-14	AASS	gi|13027640|ref|NP_005754.2|/0/alpha-aminoadipic semialdehyde synthase, mitochondrial precursor [Homo sapiens]
10398	-1.73411	3.58243e-06	5.07075e-05	MYL9	gi|31563524|ref|NP_852667.1|/2.02995e-51/myosin regulatory light polypeptide 9 isoform b [Homo sapiens]
50861	-1.73596	1.03705e-41	1.68571e-39	STMN3	gi|119595656|gb|EAW75250.1|/2.84583e-79/stathmin-like 3, isoform CRA_b [Homo sapiens]
6196	-1.73981	2.94867e-08	5.93543e-07	RPS6KA2	gi|62087812|dbj|BAD92353.1|/0/ribosomal protein S6 kinase, 90kDa, polypeptide 2 isoform b variant [Homo sapiens]
10409	-1.74567	1.25904e-62	3.66017e-60	BASP1	gi|194381632|dbj|BAG58770.1|/2.02696e-16/unnamed protein product [Homo sapiens]
8000	-1.75068	6.62295e-10	1.66588e-08	PSCA	gi|289547757|ref|NP_005663.2|/5.70671e-40/prostate stem cell antigen preproprotein [Homo sapiens]
10788	-1.76806	3.04997e-05	0.000357697	IQGAP2	gi|116089337|ref|NP_006624.2|/0/ras GTPase-activating-like protein IQGAP2 [Homo sapiens]
57561	-1.77068	1.34302e-29	1.3535e-27	ARRDC3	gi|7243133|dbj|BAA92614.1|/0/KIAA1376 protein [Homo sapiens]
10406	-1.7777	1.18435e-46	2.18339e-44	WFDC2	gi|56699495|ref|NP_006094.3|/7.36932e-56/WAP four-disulfide core domain protein 2 precursor [Homo sapiens]
3792	-1.77929	7.66052e-05	0.000814318	KEL	gi|4557691|ref|NP_000411.1|/0/kell blood group glycoprotein [Homo sapiens]
23531	-1.78584	8.97983e-05	0.000934904	MMD	gi|52630445|ref|NP_036461.2|/1.45671e-141/monocyte to macrophage differentiation protein precursor [Homo sapiens]
25803	-1.78898	2.53621e-19	1.44135e-17	SPDEF	gi|6912580|ref|NP_036523.1|/1.49896e-179/SAM pointed domain-containing Ets transcription factor [Homo sapiens]
6590	-1.80688	1.33818e-51	3.0193e-49	SLPI	gi|4507065|ref|NP_003055.1|/1.08023e-79/antileukoproteinase precursor [Homo sapiens]
388115	-1.81146	3.24419e-08	6.47852e-07	C15orf52	gi|74712068|sp|Q6ZUT6.1|CO052_HUMAN/0/RecName: Full=Uncharacterized protein C15orf52
357	-1.81345	1.04034e-08	2.20881e-07	SHROOM2	gi|4502175|ref|NP_001640.1|/0/protein Shroom2 [Homo sapiens]
7035	-1.8181	7.10945e-106	5.6565e-103	TFPI	gi|73760409|ref|NP_001027452.1|/1.12233e-133/tissue factor pathway inhibitor isoform b precursor [Homo sapiens]
1009	-1.81857	5.08519e-12	1.64963e-10	CDH11	gi|62089106|dbj|BAD92997.1|/0/cadherin 11, type 2 isoform 1 preproprotein variant [Homo sapiens]
54972	-1.81994	2.06277e-78	9.74464e-76	TMEM132A	gi|30089937|ref|NP_821174.1|/0/transmembrane protein 132A isoform b [Homo sapiens]
5157	-1.82578	5.47093e-10	1.39703e-08	PDGFRL	gi|5453872|ref|NP_006198.1|/0/platelet-derived growth factor receptor-like protein precursor [Homo sapiens]
80149	-1.83122	8.01984e-75	3.56576e-72	ZC3H12A	gi|156151383|ref|NP_079355.2|/0/ribonuclease ZC3H12A [Homo sapiens]
6526	-1.83624	1.13682e-25	9.54737e-24	SLC5A3	gi|110835708|ref|NP_008864.3|/0/sodium/myo-inositol cotransporter [Homo sapiens]
3552	-1.8388	2.96963e-20	1.81016e-18	IL1A	gi|27894330|ref|NP_000566.3|/2.90381e-151/interleukin-1 alpha proprotein [Homo sapiens]
10397	-1.83925	6.28228e-09	1.37437e-07	NDRG1	gi|37655183|ref|NP_006087.2|/0/protein NDRG1 [Homo sapiens]
2634	-1.83935	1.60651e-13	6.05627e-12	GBP2	gi|38327558|ref|NP_004111.2|/0/interferon-induced guanylate-binding protein 2 [Homo sapiens]
148170	-1.85688	1.15232e-17	5.73015e-16	CDC42EP5	gi|19354244|gb|AAH24327.1|/2.25987e-40/CDC42 effector protein (Rho GTPase binding) 5 [Homo sapiens]
3672	-1.86044	2.39711e-10	6.45939e-09	ITGA1	gi|31657142|ref|NP_852478.1|/0/integrin alpha-1 precursor [Homo sapiens]
7849	-1.86236	2.24629e-09	5.23222e-08	PAX8	gi|7669542|ref|NP_054698.1|/1.39914e-150/paired box protein Pax-8 isoform PAX8E [Homo sapiens]
134285	-1.88151	4.4982e-07	7.56448e-06	TMEM171	gi|239735596|ref|NP_775761.4|/1.29657e-154/transmembrane protein 171 isoform 1 [Homo sapiens]
7099	-1.88253	6.00259e-11	1.7317e-09	TLR4	gi|19924149|ref|NP_612564.1|/0/toll-like receptor 4 precursor [Homo sapiens]
85409	-1.89111	1.88835e-08	3.86281e-07	NKD2	gi|119628589|gb|EAX08184.1|/0/naked cuticle homolog 2 (Drosophila), isoform CRA_c [Homo sapiens]
1890	-1.90006	2.26278e-41	3.63898e-39	TYMP	gi|4503445|ref|NP_001944.1|/0/thymidine phosphorylase precursor [Homo sapiens]
2760	-1.90677	9.49253e-51	2.02111e-48	GM2A	gi|31857|emb|CAA43408.1|/3.09832e-97/GM2-activator protein [Homo sapiens]
79901	-1.91774	4.31195e-12	1.41396e-10	CYBRD1	gi|188536036|ref|NP_079119.3|/1.9531e-154/cytochrome b reductase 1 isoform 1 [Homo sapiens]
6446	-1.93068	1.85154e-47	3.58843e-45	SGK1	gi|25168263|ref|NP_005618.2|/0/serine/threonine-protein kinase Sgk1 isoform 1 [Homo sapiens]
3918	-1.9386	1.19959e-107	1.00745e-104	LAMC2	gi|157419140|ref|NP_061486.2|/0/laminin subunit gamma-2 isoform b precursor [Homo sapiens]
317649	-1.94837	4.07037e-06	5.65549e-05	EIF4E3	gi|197382708|ref|NP_001128123.1|/5.09858e-100/eukaryotic translation initiation factor 4E type 3 isoform a [Homo sapiens]
400745	-1.95761	2.87582e-07	5.01427e-06	SH2D5	gi|56206915|emb|CAI23392.1|/0/SH2 domain containing 5 [Homo sapiens]
11213	-1.98475	5.94716e-61	1.66487e-58	IRAK3	gi|216547519|ref|NP_009130.2|/0/interleukin-1 receptor-associated kinase 3 isoform a [Homo sapiens]
7042	-1.99273	1.16524e-19	6.88082e-18	TGFB2	gi|208022653|ref|NP_001129071.1|/0/transforming growth factor beta-2 isoform 1 [Homo sapiens]
1356	-1.99525	1.01879e-17	5.09968e-16	CP	gi|4557485|ref|NP_000087.1|/0/ceruloplasmin precursor [Homo sapiens]
7106	-2.00313	3.01128e-22	2.00535e-20	TSPAN4	gi|4507543|ref|NP_003262.1|/3.35737e-128/tetraspanin-4 isoform a [Homo sapiens]
7052	-2.00644	8.60068e-94	5.41735e-91	TGM2	gi|39777599|ref|NP_945189.1|/0/protein-glutamine gamma-glutamyltransferase 2 isoform b [Homo sapiens]
9641	-2.00922	1.2229e-22	8.40296e-21	IKBKE	gi|40788882|dbj|BAA09772.2|/0/KIAA0151 [Homo sapiens]
3553	-2.0218	4.3281e-30	4.4208e-28	IL1B	gi|119594013|gb|EAW73607.1|/3.86372e-148/interleukin 1, beta, isoform CRA_c [Homo sapiens]
5742	-2.03816	2.98523e-40	4.51277e-38	PTGS1	gi|76885914|gb|ABA60098.1|/0/cyclooxygenase 1b2 [Homo sapiens]
652	-2.09489	5.72408e-09	1.26322e-07	BMP4	gi|148688764|gb|EDL20711.1|/0/bone morphogenetic protein 4, isoform CRA_b [Mus musculus]
6402	-2.09674	3.29717e-13	1.20979e-11	SELL	gi|262206315|ref|NP_000646.2|/0/L-selectin precursor [Homo sapiens]
251	-2.1014	3.96401e-07	6.73303e-06	ALPPL2	gi|119591400|gb|EAW70994.1|/0/alkaline phosphatase, placental-like 2, isoform CRA_a [Homo sapiens]
54716	-2.11267	9.82579e-10	2.4074e-08	SLC6A20	gi|18568111|gb|AAL75944.1|AF125107_1/0/neurotransmitter transporter RB21A [Homo sapiens]
10267	-2.11597	2.1537e-07	3.81681e-06	RAMP1	gi|5032019|ref|NP_005846.1|/4.82922e-75/receptor activity-modifying protein 1 precursor [Homo sapiens]
1295	-2.12541	5.18178e-07	8.66515e-06	COL8A1	gi|17738302|ref|NP_001841.2|/2.47955e-100/collagen alpha-1(VIII) chain precursor [Homo sapiens]
7089	-2.1497	8.80092e-05	0.000921354	TLE2	gi|221219050|ref|NP_001138234.1|/0/transducin-like enhancer protein 2 isoform 3 [Homo sapiens]
55959	-2.19103	2.63956e-92	1.59609e-89	SULF2	gi|14133245|dbj|BAA86561.2|/0/KIAA1247 protein [Homo sapiens]
374378	-2.205	1.66234e-09	3.94498e-08	GALNTL4	gi|54673631|gb|AAH37341.3|/0/UDP-N-acetyl-alpha-D-galactosamine:polypeptide N-acetylgalactosaminyltransferase-like 4 [Homo sapiens]
6648	-2.23684	1.03347e-97	6.79258e-95	SOD2	gi|67782309|ref|NP_001019637.1|/9.00629e-106/superoxide dismutase [Mn], mitochondrial isoform B precursor [Homo sapiens]
64116	-2.27166	2.04438e-103	1.40477e-100	SLC39A8	gi|24586665|ref|NP_071437.3|/0/zinc transporter ZIP8 isoform a [Homo sapiens]
4701	-2.27252	3.54474e-06	5.03154e-05	NDUFA7	gi|81294173|gb|AAI07893.1|/3.92119e-63/NDUFA7 protein [Homo sapiens]
92558	-2.27459	2.30299e-57	6.21684e-55	CCDC64	gi|119120918|ref|NP_997194.2|/0/bicaudal D-related protein 1 [Homo sapiens]
231	-2.30085	8.2661e-53	1.95248e-50	AKR1B1	gi|93278511|pdb|1Z3N|A/1.22584e-172/Chain A, Human Aldose Reductase In Complex With Nadp+ And The Inhibitor Lidorestat At 1.04 Angstrom
25907	-2.30816	8.51045e-08	1.60016e-06	TMEM158	gi|116805334|ref|NP_056259.2|/3.99753e-92/transmembrane protein 158 precursor [Homo sapiens]
124220	-2.3184	1.18958e-30	1.25754e-28	ZG16B	gi|94536866|ref|NP_660295.2|/8.67583e-113/zymogen granule protein 16 homolog B precursor [Homo sapiens]
283537	-2.35225	2.68977e-06	3.91727e-05	SLC46A3	gi|209571533|ref|NP_001129391.1|/0/solute carrier family 46 member 3 isoform b [Homo sapiens]
23428	-2.35267	1.30229e-09	3.13484e-08	SLC7A8	gi|33286428|ref|NP_036376.2|/0/large neutral amino acids transporter small subunit 2 isoform a [Homo sapiens]
2619	-2.36524	1.57103e-70	5.39756e-68	GAS1	gi|167466169|ref|NP_002039.2|/4.49026e-117/growth arrest-specific protein 1 precursor [Homo sapiens]
4312	-2.39039	3.49085e-187	5.86346e-184	MMP1	gi|54697154|gb|AAV38949.1|/0/matrix metalloproteinase 1 (interstitial collagenase) [Homo sapiens]
23460	-2.3919	5.2859e-07	8.81975e-06	ABCA6	gi|27436953|ref|NP_525023.2|/0/ATP-binding cassette sub-family A member 6 [Homo sapiens]
445	-2.39326	2.02295e-30	2.09458e-28	ASS1	gi|119608339|gb|EAW87933.1|/0/argininosuccinate synthetase, isoform CRA_b [Homo sapiens]
3383	-2.40348	1.00618e-18	5.55128e-17	ICAM1	gi|167466198|ref|NP_000192.2|/0/intercellular adhesion molecule 1 precursor [Homo sapiens]
10942	-2.43876	3.37195e-13	1.22828e-11	PRSS21	gi|5803197|ref|NP_006790.1|/2.24053e-166/testisin isoform 1 [Homo sapiens]
5919	-2.44452	9.10514e-05	0.000946646	RARRES2	gi|4506427|ref|NP_002880.1|/1.58128e-91/retinoic acid receptor responder protein 2 precursor [Homo sapiens]
7431	-2.44608	1.1439e-62	3.39065e-60	VIM	gi|62414289|ref|NP_003371.2|/0/vimentin [Homo sapiens]
51200	-2.45502	1.00469e-103	7.23232e-101	CPA4	gi|61743916|ref|NP_057436.2|/0/carboxypeptidase A4 preproprotein [Homo sapiens]
9615	-2.46064	8.14609e-46	1.43191e-43	GDA	gi|6330926|dbj|BAA86572.1|/0/KIAA1258 protein [Homo sapiens]
3106	-2.4874	5.02876e-151	6.91089e-148	HLA-B	gi|458664|gb|AAA87398.1|/1.32253e-178/MHC class I antigen [Homo sapiens]
4915	-2.51075	2.02049e-09	4.73546e-08	NTRK2	gi|65506745|ref|NP_001018074.1|/0/BDNF/NT-3 growth factors receptor isoform c precursor [Homo sapiens]
91683	-2.51769	3.18349e-05	0.000370191	SYT12	gi|29366828|ref|NP_808878.1|/0/synaptotagmin-12 [Homo sapiens]
51201	-2.51944	6.50609e-28	6.14703e-26	ZDHHC2	gi|7705949|ref|NP_057437.1|/0/palmitoyltransferase ZDHHC2 [Homo sapiens]
6095	-2.52249	1.05812e-06	1.63889e-05	RORA	gi|4506577|ref|NP_002934.1|/0/nuclear receptor ROR-alpha isoform c [Homo sapiens]
6948	-2.52692	2.93154e-07	5.08796e-06	TCN2	gi|296080704|ref|NP_001171655.1|/0/transcobalamin-2 isoform 2 precursor [Homo sapiens]
3823	-2.53679	9.76146e-06	0.00012743	KLRC3	gi|75709177|ref|NP_031359.2|/1.28446e-140/NKG2-E type II integral membrane protein isoform H [Homo sapiens]
89932	-2.5377	6.80661e-29	6.68152e-27	PAPLN	gi|145309328|ref|NP_775733.3|/0/papilin [Homo sapiens]
84171	-2.56517	9.09188e-31	9.67901e-29	LOXL4	gi|67782349|ref|NP_115587.6|/0/lysyl oxidase homolog 4 precursor [Homo sapiens]
53358	-2.5673	3.5154e-06	4.99458e-05	SHC3	gi|224586793|ref|NP_058544.3|/0/SHC-transforming protein 3 [Homo sapiens]
91768	-2.57118	1.23993e-34	1.5239e-32	CABLES1	gi|296473831|gb|DAA15946.1|/1.38758e-79/Cdk5 and Abl enzyme substrate 1 [Bos taurus]
100507421	-2.59803	6.36627e-09	1.39073e-07	LOC100507421	gi|305632807|ref|NP_001182207.1|/2.02162e-176/transmembrane protein 178-like [Homo sapiens]
330	-2.61954	2.35957e-56	6.25782e-54	BIRC3	gi|4502139|ref|NP_001156.1|/0/baculoviral IAP repeat-containing protein 3 [Homo sapiens]
79413	-2.62208	7.06481e-16	3.1504e-14	ZBED2	gi|56790947|ref|NP_078784.2|/4.55505e-98/zinc finger BED domain-containing protein 2 [Homo sapiens]
978	-2.63963	1.66429e-19	9.6395e-18	CDA	gi|11386157|ref|NP_001776.1|/7.73894e-82/cytidine deaminase [Homo sapiens]
154091	-2.64179	5.96413e-07	9.82132e-06	SLC2A12	gi|21553331|ref|NP_660159.1|/0/solute carrier family 2, facilitated glucose transporter member 12 [Homo sapiens]
716	-2.65094	7.17406e-11	2.03471e-09	C1S	gi|4502495|ref|NP_001725.1|/0/complement C1s subcomponent precursor [Homo sapiens]
54361	-2.65416	1.20154e-40	1.89205e-38	WNT4	gi|17402922|ref|NP_110388.2|/0/protein Wnt-4 precursor [Homo sapiens]
3678	-2.66183	5.27277e-16	2.36524e-14	ITGA5	gi|119617187|gb|EAW96781.1|/0/integrin, alpha 5 (fibronectin receptor, alpha polypeptide), isoform CRA_b [Homo sapiens]
29015	-2.69638	1.53199e-09	3.65286e-08	SLC43A3	gi|18252047|ref|NP_060081.1|/0/solute carrier family 43 member 3 [Homo sapiens]
25984	-2.72612	1.97039e-17	9.70242e-16	KRT23	gi|27894339|ref|NP_056330.3|/0/keratin, type I cytoskeletal 23 [Homo sapiens]
929	-2.75439	1.12145e-05	0.00014527	CD14	gi|4557417|ref|NP_000582.1|/0/monocyte differentiation antigen CD14 precursor [Homo sapiens]
55504	-2.76463	5.09261e-05	0.000569837	TNFRSF19	gi|23238204|ref|NP_683760.1|/0/tumor necrosis factor receptor superfamily member 19 isoform 2 precursor [Homo sapiens]
687	-2.76704	3.21126e-09	7.34413e-08	KLF9	gi|4557375|ref|NP_001197.1|/2.59832e-129/Krueppel-like factor 9 [Homo sapiens]
4017	-2.7754	1.6998e-63	5.13917e-61	LOXL2	gi|119584030|gb|EAW63626.1|/0/lysyl oxidase-like 2, isoform CRA_b [Homo sapiens]
1296	-2.81714	5.0768e-06	6.95163e-05	COL8A2	gi|297665501|ref|XP_002811097.1|/6.20141e-116/PREDICTED: collagen alpha-2(VIII) chain-like isoform 1 [Pongo abelii]
5947	-2.83129	1.11751e-36	1.44388e-34	RBP1	gi|195976811|ref|NP_001124465.1|/1.69258e-85/retinol-binding protein 1 isoform c [Homo sapiens]
715	-2.87773	3.02757e-134	3.5206e-131	C1R	gi|66347875|ref|NP_001724.3|/0/complement C1r subcomponent precursor [Homo sapiens]
154	-2.90532	1.67433e-14	6.87797e-13	ADRB2	gi|62897611|dbj|BAD96745.1|/0/Adrenergic, beta-2-, receptor, surface variant [Homo sapiens]
55332	-2.93276	4.18637e-36	5.36317e-34	DRAM1	gi|110825978|ref|NP_060840.2|/2.32414e-134/DNA damage-regulated autophagy modulator protein 1 [Homo sapiens]
2791	-2.94496	1.66173e-19	9.6395e-18	GNG11	gi|4758448|ref|NP_004117.1|/1.99209e-34/guanine nucleotide-binding protein G(I)/G(S)/G(O) subunit gamma-11 precursor [Homo sapiens]
362	-2.99517	8.87702e-05	0.000925476	AQP5	gi|119578514|gb|EAW58110.1|/9.72823e-168/aquaporin 5 [Homo sapiens]
11320	-2.99653	1.04794e-05	0.000136331	MGAT4A	gi|6912502|ref|NP_036346.1|/0/alpha-1,3-mannosyl-glycoprotein 4-beta-N-acetylglucosaminyltransferase A isoform 1 [Homo sapiens]
6567	-3.04137	7.44281e-19	4.12136e-17	SLC16A2	gi|5730045|ref|NP_006508.1|/0/monocarboxylate transporter 8 [Homo sapiens]
4973	-3.04187	1.50868e-39	2.2581e-37	OLR1	gi|4505501|ref|NP_002534.1|/5.83631e-104/oxidized low-density lipoprotein receptor 1 isoform 1 [Homo sapiens]
11346	-3.04917	3.55654e-25	2.89055e-23	SYNPO	gi|40789025|dbj|BAA82981.2|/0/KIAA1029 protein [Homo sapiens]
57088	-3.05498	4.69116e-27	4.29796e-25	PLSCR4	gi|190194381|ref|NP_001121778.1|/3.2169e-121/phospholipid scramblase 4 isoform b [Homo sapiens]
7128	-3.07993	7.78411e-69	2.5581e-66	TNFAIP3	gi|5454132|ref|NP_006281.1|/0/tumor necrosis factor alpha-induced protein 3 [Homo sapiens]
51129	-3.09985	1.82677e-05	0.000225984	ANGPTL4	gi|37181670|gb|AAQ88642.1|/0/NL2 [Homo sapiens]
259307	-3.10353	3.08036e-05	0.000360695	IL4I1	gi|27477089|ref|NP_758962.1|/0/L-amino-acid oxidase isoform 2 [Homo sapiens]
10516	-3.11101	8.55299e-06	0.000113417	FBLN5	gi|28207929|emb|CAD62618.1|/0/unnamed protein product [Homo sapiens]
26112	-3.11887	5.32407e-37	6.93827e-35	CCDC69	gi|45935391|ref|NP_056436.2|/2.09448e-124/coiled-coil domain-containing protein 69 [Homo sapiens]
2706	-3.13878	9.77756e-72	3.60506e-69	GJB2	gi|310942673|pdb|3IZ1|A/7.48561e-131/Chain A, C-Alpha Model Fitted Into The Em Structure Of Cx26m34a
10349	-3.14309	1.92418e-37	2.62052e-35	ABCA10	gi|153792144|ref|NP_525021.3|/0/ATP-binding cassette sub-family A member 10 [Homo sapiens]
217	-3.15421	8.6908e-10	2.14321e-08	ALDH2	gi|25777732|ref|NP_000681.2|/0/aldehyde dehydrogenase, mitochondrial precursor [Homo sapiens]
50506	-3.16422	2.67165e-74	1.15392e-71	DUOX2	gi|132566532|ref|NP_054799.4|/0/dual oxidase 2 precursor [Homo sapiens]
260293	-3.18475	2.8727e-31	3.19314e-29	CYP4X1	gi|29837648|ref|NP_828847.1|/0/cytochrome P450 4X1 [Homo sapiens]
4005	-3.1901	1.90692e-08	3.89552e-07	LMO2	gi|215272415|ref|NP_032531.2|/1.14042e-98/rhombotin-2 isoform 1 [Mus musculus]
7145	-3.19367	2.33336e-07	4.11112e-06	TNS1	gi|145207317|gb|AAI26911.2|/0/TNS1 protein [Homo sapiens]
3822	-3.20465	2.43169e-79	1.22533e-76	KLRC2	gi|75709169|ref|NP_002251.2|/3.48101e-133/NKG2-C type II integral membrane protein [Homo sapiens]
2921	-3.2586	5.09812e-50	1.04146e-47	CXCL3	gi|54144650|ref|NP_002081.2|/2.57084e-37/C-X-C motif chemokine 3 [Homo sapiens]
1462	-3.26534	6.4228e-23	4.53708e-21	VCAN	gi|62088562|dbj|BAD92728.1|/0/chondroitin sulfate proteoglycan 2 (versican) variant [Homo sapiens]
285195	-3.26842	1.82279e-08	3.73881e-07	SLC9A9	gi|27734935|ref|NP_775924.1|/0/sodium/hydrogen exchanger 9 [Homo sapiens]
5265	-3.27516	1.96636e-05	0.000241083	SERPINA1	gi|50363217|ref|NP_000286.3|/0/alpha-1-antitrypsin precursor [Homo sapiens]
26232	-3.34214	1.90003e-15	8.32542e-14	FBXO2	gi|15812198|ref|NP_036300.2|/1.0722e-128/F-box only protein 2 [Homo sapiens]
55084	-3.3881	1.1557e-06	1.7791e-05	SOBP	gi|117938310|ref|NP_060483.3|/0/sine oculis-binding protein homolog [Homo sapiens]
405753	-3.40025	8.14496e-25	6.34677e-23	DUOXA2	gi|98986325|ref|NP_997464.2|/1.46247e-144/dual oxidase maturation factor 2 [Homo sapiens]
112399	-3.41733	2.63361e-46	4.75862e-44	EGLN3	gi|149051230|gb|EDM03403.1|/1.45144e-149/rCG62399 [Rattus norvegicus]
1755	-3.41987	7.84916e-12	2.49277e-10	DMBT1	gi|148539844|ref|NP_060049.2|/0/deleted in malignant brain tumors 1 protein isoform c precursor [Homo sapiens]
27063	-3.42516	1.26371e-78	6.16244e-76	ANKRD1	gi|38327522|ref|NP_055206.2|/5.15541e-170/ankyrin repeat domain-containing protein 1 [Homo sapiens]
10537	-3.42878	3.55511e-12	1.17342e-10	UBD	gi|222352096|ref|NP_006389.2|/3.03771e-89/ubiquitin D [Homo sapiens]
221895	-3.43621	3.29898e-06	4.72261e-05	JAZF1	gi|27769231|gb|AAH42441.1|/3.82271e-104/JAZF zinc finger 1 [Homo sapiens]
6364	-3.43763	2.2356e-37	2.99075e-35	CCL20	gi|4759076|ref|NP_004582.1|/1.16019e-40/C-C motif chemokine 20 isoform 1 [Homo sapiens]
3576	-3.48067	2.26711e-198	4.89598e-195	IL8	gi|33959|emb|CAA77745.1|/1.58102e-39/interleukin 8 [Homo sapiens]
80144	-3.4946	9.38895e-06	0.000123527	HES4	gi|216548627|ref|NP_001135939.1|/3.26288e-73/transcription factor HES-4 isoform 1 [Homo sapiens]
3561	-3.49565	1.69599e-45	2.94693e-43	IL2RG	gi|4557882|ref|NP_000197.1|/0/cytokine receptor common subunit gamma precursor [Homo sapiens]
4060	-3.53461	9.88868e-18	4.96635e-16	LUM	gi|4505047|ref|NP_002336.1|/0/lumican precursor [Homo sapiens]
90865	-3.53476	1.48851e-52	3.46181e-50	IL33	gi|194384196|dbj|BAG64871.1|/6.4364e-131/unnamed protein product [Homo sapiens]
56889	-3.57736	3.85284e-188	7.28042e-185	TM9SF3	gi|60359970|dbj|BAD90204.1|/0/mKIAA4036 protein [Mus musculus]
4015	-3.60635	1.02852e-37	1.42644e-35	LOX	gi|194385028|dbj|BAG60920.1|/9.45409e-125/unnamed protein product [Homo sapiens]
57493	-3.64717	1.40179e-70	4.9281e-68	HEG1	gi|153792110|ref|NP_065784.1|/0/protein HEG homolog 1 precursor [Homo sapiens]
140862	-3.653	1.33555e-05	0.000170376	ISM1	gi|153791192|ref|NP_543016.1|/0/isthmin-1 precursor [Homo sapiens]
6542	-3.66814	4.68734e-12	1.52384e-10	SLC7A2	gi|258645169|ref|NP_003037.4|/0/low affinity cationic amino acid transporter 2 isoform 1 [Homo sapiens]
53335	-3.69497	8.33318e-06	0.000110794	BCL11A	gi|20336313|ref|NP_612569.1|/1.01485e-143/B-cell lymphoma/leukemia 11A isoform 3 [Homo sapiens]
152007	-3.72287	6.07337e-05	0.000665757	GLIPR2	gi|119578719|gb|EAW58315.1|/2.38191e-92/chromosome 9 open reading frame 19, isoform CRA_a [Homo sapiens]
2273	-3.73351	1.1923e-71	4.29142e-69	FHL1	gi|57208483|emb|CAI41054.1|/5.33956e-129/four and a half LIM domains 1 [Homo sapiens]
57574	-3.74085	7.42362e-13	2.62203e-11	2013-03-04	gi|7243179|dbj|BAA92637.1|/0/KIAA1399 protein [Homo sapiens]
1003	-3.7525	4.79044e-05	0.000540829	CDH5	gi|62089402|dbj|BAD93145.1|/0/cadherin 5, type 2 preproprotein variant [Homo sapiens]
9472	-3.7545	4.34512e-10	1.13055e-08	AKAP6	gi|20520995|dbj|BAA20770.2|/0/KIAA0311 [Homo sapiens]
145741	-3.7743	1.02704e-26	9.24157e-25	C2CD4A	gi|147903292|ref|NP_997205.2|/5.39238e-120/C2 calcium-dependent domain-containing protein 4A [Homo sapiens]
1591	-3.79039	2.15995e-10	5.8307e-09	CYP24A1	gi|55770850|ref|NP_000773.2|/0/1,25-dihydroxyvitamin D(3) 24-hydroxylase, mitochondrial isoform 1 precursor [Homo sapiens]
2191	-3.7935	2.45716e-22	1.64358e-20	FAP	gi|16933540|ref|NP_004451.2|/0/seprase [Homo sapiens]
2697	-3.81127	1.95208e-117	1.84435e-114	GJA1	gi|33286888|gb|AAH55375.1|/0/Gja1 protein [Mus musculus]
29108	-3.82067	2.10663e-39	3.09184e-37	PYCARD	gi|258588190|pdb|2KN6|A/2.1263e-83/Chain A, Structure Of Full-Length Human Asc (Apoptosis-Associated Speck-Like Protein Containing A Card)
9945	-3.83137	7.55655e-13	2.66276e-11	GFPT2	gi|4826742|ref|NP_005101.1|/0/glucosamine--fructose-6-phosphate aminotransferase [isomerizing] 2 [Homo sapiens]
56892	-3.84286	1.30778e-104	9.88488e-102	C8orf4	gi|9910148|ref|NP_064515.1|/8.80361e-52/thyroid cancer-1 [Homo sapiens]
9056	-3.86292	1.02316e-10	2.86958e-09	SLC7A7	gi|28207931|emb|CAD62619.1|/0/unnamed protein product [Homo sapiens]
629	-3.86302	7.20453e-26	6.0844e-24	CFB	gi|67782358|ref|NP_001701.2|/0/complement factor B preproprotein [Homo sapiens]
345651	-3.86394	9.63814e-23	6.68348e-21	ACTBL2	gi|63055057|ref|NP_001017992.1|/0/beta-actin-like protein 2 [Homo sapiens]
793	-3.8891	5.87493e-74	2.46698e-71	CALB1	gi|4826655|ref|NP_004920.1|/7.349e-148/calbindin [Homo sapiens]
113730	-3.92859	8.86584e-06	0.000117257	KLHDC7B	gi|206597556|ref|NP_612442.2|/0/kelch domain-containing protein 7B [Homo sapiens]
474344	-3.99537	8.63661e-35	1.07016e-32	GIMAP6	gi|56119214|ref|NP_078987.3|/5.1473e-153/GTPase IMAP family member 6 [Homo sapiens]
4477	-4.03405	6.38907e-44	1.08521e-41	MSMB	gi|4557036|ref|NP_002434.1|/2.16188e-65/beta-microseminoprotein isoform a precursor [Homo sapiens]
6280	-4.07555	3.43189e-147	4.32332e-144	S100A9	gi|4506773|ref|NP_002956.1|/1.97309e-62/protein S100-A9 [Homo sapiens]
2920	-4.08719	2.81409e-30	2.89392e-28	CXCL2	gi|4504155|ref|NP_002080.1|/5.2436e-36/C-X-C motif chemokine 2 [Homo sapiens]
84419	-4.10288	4.86952e-67	1.56623e-64	C15orf48	gi|14165280|ref|NP_115789.1|/8.28358e-41/normal mucosa of esophagus-specific gene 1 protein [Homo sapiens]
1906	-4.1078	7.96034e-11	2.24928e-09	EDN1	gi|269995983|ref|NP_001161791.1|/4.73933e-105/endothelin-1 isoform 2 preproprotein [Homo sapiens]
11167	-4.22155	2.07986e-16	9.52764e-15	FSTL1	gi|149060525|gb|EDM11239.1|/2.00273e-164/follistatin-like 1 [Rattus norvegicus]
57556	-4.22237	6.19869e-18	3.16573e-16	SEMA6A	gi|11991660|ref|NP_065847.1|/0/semaphorin-6A precursor [Homo sapiens]
2919	-4.2327	0	0	CXCL1	gi|4504153|ref|NP_001502.1|/7.49417e-39/growth-regulated alpha protein precursor [Homo sapiens]
4804	-4.25711	3.28374e-42	5.39568e-40	NGFR	gi|4505393|ref|NP_002498.1|/0/tumor necrosis factor receptor superfamily member 16 precursor [Homo sapiens]
162461	-4.30413	4.36857e-11	1.27984e-09	TMEM92	gi|269954664|ref|NP_694961.2|/1.20493e-74/transmembrane protein 92 precursor [Homo sapiens]
718	-4.33016	0	0	C3	gi|115298678|ref|NP_000055.2|/0/complement C3 precursor [Homo sapiens]
3624	-4.37008	3.74386e-08	7.42728e-07	INHBA	gi|4504699|ref|NP_002183.1|/0/inhibin beta A chain precursor [Homo sapiens]
4837	-4.40367	7.94112e-31	8.5139e-29	NNMT	gi|5453790|ref|NP_006160.1|/2.5991e-150/nicotinamide N-methyltransferase [Homo sapiens]
1307	-4.71779	4.71538e-13	1.68119e-11	COL16A1	gi|100913220|ref|NP_001847.3|/0/collagen alpha-1(XVI) chain precursor [Homo sapiens]
3934	-4.77935	7.71221e-265	2.91464e-261	LCN2	gi|119608154|gb|EAW87748.1|/1.19766e-106/lipocalin 2 (oncogene 24p3), isoform CRA_a [Homo sapiens]
645638	-4.90416	1.22295e-06	1.87499e-05	LOC645638	gi|119614774|gb|EAW94368.1|/3.09303e-19/hCG2039077 [Homo sapiens]
134	-4.94601	7.18337e-07	1.15769e-05	CEBPD	gi|28872798|ref|NP_005186.2|/1.7171e-106/CCAAT/enhancer-binding protein delta [Homo sapiens]
56975	-4.99189	4.21476e-07	7.14289e-06	SLC12A4	gi|4827006|ref|NP_005063.1|/0/solute carrier family 12 member 4 isoform a [Homo sapiens]
53904	-5.02027	3.22003e-07	5.5441e-06	MYO3A	gi|145275208|ref|NP_059129.3|/0/myosin-IIIa [Homo sapiens]
2331	-5.03611	5.22846e-07	8.73356e-06	HTRA1	gi|4506141|ref|NP_002766.1|/0/serine protease HTRA1 precursor [Homo sapiens]
345557	-5.12173	8.43635e-08	1.59018e-06	AKR1C3	gi|40788950|dbj|BAA04619.2|/0/KIAA0119 [Homo sapiens]
10891	-5.16495	4.79624e-15	2.04816e-13	PPARGC1A	gi|7019499|ref|NP_037393.1|/0/peroxisome proliferator-activated receptor gamma coactivator 1-alpha [Homo sapiens]
1437	-5.33744	4.35448e-09	9.73767e-08	CSF2	gi|27437030|ref|NP_000749.2|/6.45577e-64/granulocyte-macrophage colony-stimulating factor precursor [Homo sapiens]
4050	-5.48332	1.91117e-53	4.5859e-51	LTB	gi|4505035|ref|NP_002332.1|/2.44154e-99/lymphotoxin-beta isoform a [Homo sapiens]
5266	-5.69903	1.272e-273	6.40961e-270	PI3	gi|4505787|ref|NP_002629.1|/2.26689e-63/elafin preproprotein [Homo sapiens]
1289	-5.75261	7.21878e-29	7.04041e-27	COL5A1	gi|219510|dbj|BAA14323.1|/0/collagen alpha 1(V) chain precursor [Homo sapiens]
55303	-5.76065	2.08495e-12	7.06685e-11	NME3	gi|37693993|ref|NP_002504.2|/2.77409e-93/nucleoside diphosphate kinase 3 [Homo sapiens]
1291	-6.06087	2.2587e-200	5.69078e-197	COL6A1	gi|87196339|ref|NP_001839.2|/0/collagen alpha-1(VI) chain precursor [Homo sapiens]
83643	-6.30156	1.44418e-51	3.21053e-49	CCDC3	gi|119606717|gb|EAW86311.1|/1.3347e-142/coiled-coil domain containing 3 [Homo sapiens]
1440	-6.89253	6.48349e-28	6.14703e-26	CSF3	gi|4503079|ref|NP_000750.1|/4.00004e-114/granulocyte colony-stimulating factor isoform a precursor [Homo sapiens]
972	-7.62354	7.14978e-88	4.15705e-85	C9orf16	gi|67970629|dbj|BAE01657.1|/4.78718e-31/unnamed protein product [Macaca fascicularis]
10158	-7.78943	2.27511e-64	7.16517e-62	OSMR	gi|4557040|ref|NP_003990.1|/0/oncostatin-M-specific receptor subunit beta isoform 1 precursor [Homo sapiens]
6279	-9.39959	2.77022e-153	4.18773e-150	PAG1	gi|60688557|gb|AAH90931.1|/0/Phosphoprotein associated with glycosphingolipid microdomains 1 [Homo sapiens]
55553	-10.6822	8.85268e-05	0.000924213	SOX6	gi|71037389|ref|NP_201583.2|/0/transcription factor SOX-6 isoform 2 [Homo sapiens]
309	-10.7248	6.60665e-05	0.000714397	ANXA6	gi|71773329|ref|NP_001146.2|/0/1
54959	-10.7255	6.59083e-05	0.000713197	ODAM	gi|109134338|ref|NP_060325.3|/6.75677e-114/odontogenic ameloblast-associated protein precursor [Homo sapiens]
6278	-10.7256	6.5882e-05	0.000713197	S100A7	gi|115298657|ref|NP_002954.2|/4.85435e-46/protein S100-A7 [Homo sapiens]
4935	-10.8082	3.65506e-05	0.000419878	GPR143	gi|1113125|emb|CAA88742.1|/0/OA1 [Homo sapiens]
4318	-10.8472	2.72805e-05	0.000324469	MMP9	gi|74272287|ref|NP_004985.2|/0/matrix metalloproteinase-9 preproprotein [Homo sapiens]
51297	-10.8476	2.7237e-05	0.000324206	BPIFA1	gi|7706119|ref|NP_057667.1|/3.53485e-110/protein Plunc precursor [Homo sapiens]
10630	-10.8476	2.7237e-05	0.000324206	PDPN	gi|54792056|ref|NP_006465.3|/2.65206e-55/podoplanin isoform a [Homo sapiens]
3240	-10.9237	1.51145e-05	0.000190246	FTL	gi|182518|gb|AAA35831.1|/1.24012e-88/ferritin light subunit [Homo sapiens]
10044	-10.9601	1.12645e-05	0.000145667	SH2D3C	gi|41281821|ref|NP_733745.1|/0/SH2 domain-containing protein 3C isoform a [Homo sapiens]
27178	-11.0645	4.66046e-06	6.42226e-05	RAC2	gi|4506381|ref|NP_002863.1|/1.15598e-107/ras-related C3 botulinum toxin substrate 2 precursor [Homo sapiens]
3294	-11.0972	3.48089e-06	4.96421e-05	HSD17B2	gi|4504503|ref|NP_002144.1|/0/estradiol 17-beta-dehydrogenase 2 [Homo sapiens]
202151	-11.1925	1.44034e-06	2.17736e-05	MED24	gi|40788872|dbj|BAA09479.2|/0/KIAA0130 [Homo sapiens]
55086	-11.4456	1.02253e-07	1.90078e-06	LPXN	gi|221316659|ref|NP_001137467.1|/0/leupaxin isoform 1 [Homo sapiens]
6616	-11.5921	1.76288e-08	3.62084e-07	S100A4	gi|171849067|pdb|3C1V|A/3.321e-53/Chain A, The 1.5 A Crystal Structure Of Ca2+-Bound S100a4
284	-11.7038	4.07644e-09	9.19704e-08	C1RL	gi|289547636|ref|NP_057630.2|/0/complement C1r subcomponent-like protein precursor [Homo sapiens]
26471	-11.7877	1.26191e-09	3.04733e-08	TCEA2	gi|4507385|ref|NP_003186.1|/4.0023e-157/transcription elongation factor A protein 2 isoform a [Homo sapiens]
28231	-11.8474	5.24543e-10	1.34627e-08	CYP1B1	gi|189491763|ref|NP_000095.2|/0/cytochrome P450 1B1 [Homo sapiens]
80380	-11.9776	6.78155e-11	1.93793e-09	SEMA3C	gi|194385548|dbj|BAG65151.1|/0/unnamed protein product [Homo sapiens]
117195	-12.0973	8.76692e-12	2.74957e-10	CST3	gi|181387|gb|AAA52164.1|/7.2565e-61/cystatin C [Homo sapiens]
4613	-12.2382	2.03749e-12	6.93711e-11	BCAT2	gi|50658084|ref|NP_001181.2|/0/branched-chain-amino-acid aminotransferase, mitochondrial isoform a precursor [Homo sapiens]
10562	-12.2819	2.64431e-13	9.79757e-12	S100A6	gi|7657532|ref|NP_055439.1|/1.41021e-34/protein S100-A6 [Homo sapiens]
6366	-12.7461	4.27158e-18	2.20387e-16	PTAFR	gi|4506241|ref|NP_000943.1|/3.89726e-176/platelet-activating factor receptor [Homo sapiens]
7130	-12.7876	1.33762e-18	7.27367e-17	SYNGR1	gi|22035700|ref|NP_663791.1|/7.91294e-88/1
6288	-14.3928	3.30112e-54	8.18083e-52	CMTM3	gi|297284177|ref|XP_002802567.1|/2.99276e-80/1
6347	-14.5745	3.91998e-61	1.11808e-58	EHD1	gi|22477515|gb|AAH37094.1|/0/EH-domain containing 1 [Mus musculus]
